# Supplementary material for: Decrypting the molecular basis of cellular drug phenotypes by dose-resolved expression proteomics
Source: Nat Biotechnol. 2024 May 7;43(3):406–15. doi: 10.1038/s41587-024-02218-y (PMC11919725; doi:10.1038/s41587-024-02218-y)
Supplement: Supplementary file 2 — Supplementary Tables 1–3. [file 41587_2024_2218_MOESM2_ESM.xlsx]

## Sheet: Table S1 - Cpd info
Drug	Alternative Drug Names	Type	ChEMBL-ID	SMILES	Targets (acc to drugbank and vendors)	Clinical Phase (acc to ChEMBL 07/23)
Entinostat	BAY 86-5274, BAY86-5274, MS 27-275, MS 275, MS-27-275, MS-275, MS-275-27, SNDX 275, SNDX-275, MS275, SNDX275	HDAC inhibitor	CHEMBL27759	C1=CC=C(C(=C1)N)NC(=O)C2=CC=C(C=C2)CNC(=O)OCC3=CN=CC=C3	HDAC1, HDAC2, HDAC3, HDAC4, HDAC5, HDAC6, HDAC7, HDAC8, HDAC9, HDAC10, HDAC11	3
Mocetinostat	MGCD-0103, MGCD0103, MG0103, MGCD 0103, MG 0103, MG-0103	HDAC inhibitor	CHEMBL272980	C1=CC=C(C(=C1)N)NC(=O)C2=CC=C(C=C2)CNC3=NC=CC(=N3)C4=CN=CC=C4	HDAC1, HDAC2, HDAC3	2
Romidepsin	FK 228, FK-228, FK228, FR 901228, FR-901228, FR901228, NSC 630176, NSC-630176, NSC630176, Istodax, Depsipeptide	HDAC inhibitor	CHEMBL343448	CC=C1C(=O)NC(C(=O)OC2CC(=O)NC(C(=O)NC(CSSCCC=C2)C(=O)N1)C(C)C)C(C)C	HDAC1, HDAC2, HDAC3, HDAC4, HDAC5, HDAC6, HDAC7, HDAC8, HDAC9, HDAC10, HDAC11, ABCC1	approved
Tacedinaline	N-acetyldinaline, CI-994, CI 994, CI994, Goe-5549, Goe 5549, Goe5549, PD-123654, PD123654, PD 123654, Acetyldinaline	HDAC inhibitor	CHEMBL235191	CC(=O)NC1=CC=C(C=C1)C(=O)NC2=CC=CC=C2N	HDAC1, HDAC2, HDAC3	3
Tucidinostat	CS-055, CS055, HBI-8000, Chidamide, CS 055, HBI8000, HBI 8000, Epidaza, Hiyasta	HDAC inhibitor	CHEMBL3621988	C1=CC(=CN=C1)C=CC(=O)NCC2=CC=C(C=C2)C(=O)NC3=C(C=C(C=C3)F)N	HDAC1, HDAC2, HDAC3, HDAC8, HDAC10, HDAC11	3
Domatinostat	2SC-202, 4SC-202, 4SC202, 4SC 202	HDAC inhibitor	CHEMBL4283683	CN1C=C(C=N1)C2=CC=C(C=C2)S(=O)(=O)N3C=CC(=C3)C=CC(=O)NC4=CC=CC=C4N	HDAC1, HDAC2, HDAC3, HDAC11, LSD1	2
Pracinostat	SB 939, SB-939, SB939	HDAC inhibitor	CHEMBL1851943	CCCCC1=NC2=C(N1CCN(CC)CC)C=CC(=C2)C=CC(=O)NO	HDAC1, HDAC2, HDAC3, HDAC6	3
Quisinostat	JNJ 26481585, JNJ-26481585, JNJ26481585	HDAC inhibitor	CHEMBL2105763	CN1C=C(C2=CC=CC=C21)CNCC3CCN(CC3)C4=NC=C(C=N4)C(=O)NO	HDAC1, HDAC2, HDAC3, HDAC4, HDAC5, HDAC6, HDAC7, HDAC8, HDAC9, HDAC10, HDAC11	2
Vorinostat	Octanedioic acid hydroxyamide phenylamide, SAHA, Suberanilohydroxamic acid, Suberoylanilide hydroxamic acid, MK-0683, MK0683, MK 0683, Zolinza	HDAC inhibitor	CHEMBL98	C1=CC=C(C=C1)NC(=O)CCCCCCC(=O)NO	HDAC1, HDAC2, HDAC3, HDAC4, HDAC5, HDAC6, HDAC7, HDAC8, HDAC9, HDAC10, HDAC11, acuC1	approved
AR-42	(S)-HDAC 42, (S)-HDAC-42, AR 42, AR42, REC 2282, REC-2282, REC2282, HDAC-42, HDAC42, HDAC 42	HDAC inhibitor	CHEMBL191482	CC(C)C(C1=CC=CC=C1)C(=O)NC2=CC=C(C=C2)C(=O)NO	HDAC1, HDAC2, HDAC3, HDAC4, HDAC5, HDAC6, HDAC7, HDAC8, HDAC9, HDAC10, HDAC11	2
Belinostat	PX-105684, PXD-101, PXD101, Beleodaq, PXD 101, NSC-726630, NSC726630, PX105684, NSC 726630, PX 105684	HDAC inhibitor	CHEMBL408513	C1=CC=C(C=C1)NS(=O)(=O)C2=CC=CC(=C2)C=CC(=O)NO	HDAC1, HDAC2, HDAC3, HDAC4, HDAC5, HDAC6, HDAC7, HDAC8, HDAC9, HDAC10, HDAC11	approved
Citarinostat	ACY-241, HDAC-IN-2, ACY241, HDACIN2, ACY 241	HDAC inhibitor	CHEMBL3693786	C1=CC=C(C=C1)N(C2=CC=CC=C2Cl)C3=NC=C(C=N3)C(=O)NCCCCCCC(=O)NO	HDAC1, HDAC2, HDAC3, HDAC6, HDAC7, HDAC8	1
Fimepinostat	CUDC-907, CUDC907, CUDC 907	HDAC inhibitor	CHEMBL3622533	CN(CC1=CC2=C(S1)C(=NC(=N2)C3=CN=C(C=C3)OC)N4CCOCC4)C5=NC=C(C=N5)C(=O)NO	HDAC1, HDAC2, HDAC3, HDAC4, HDAC5, HDAC6, HDAC7, HDAC8, HDAC9, HDAC10, HDAC11, PIK3CA, PIK3CB, PIK3CG, PIK3CD	2
Ricolinostat	ACY-1215, ACY-63, ACY1215, Rocilinostat	HDAC inhibitor	CHEMBL2364628	C1=CC=C(C=C1)N(C2=CC=CC=C2)C3=NC=C(C=N3)C(=O)NCCCCCCC(=O)NO	HDAC1, HDAC2, HDAC3, HDAC4, HDAC5, HDAC6, HDAC7, HDAC8	2
Panobinostat	LBH589, LBH-589, LBH 589, Farydak, NVP-LBH589, NVPLBH589, NVP-LBH-589	HDAC inhibitor	CHEMBL483254	CC1=C(C2=CC=CC=C2N1)CCNCC3=CC=C(C=C3)C=CC(=O)NO	HDAC1, HDAC2, HDAC3, HDAC4, HDAC5, HDAC6, HDAC7, HDAC8, HDAC9, HDAC10, HDAC11	approved
Givinostat	ITF2357, ITF 2357, ITF-2357	HDAC inhibitor	CHEMBL1213492	CCN(CC)CC1=CC2=C(C=C1)C=C(C=C2)COC(=O)NC3=CC=C(C=C3)C(=O)NO	HDAC1, HDAC2, HDAC3, HDAC4, HDAC5, HDAC6, HDAC7, HDAC8, HDAC9, HDAC10, HDAC11	3
Tasquinimod	TASQ, ABR-215050, ABR215050, ABR 215050	HDAC inhibitor	CHEMBL2107784	CN1C2=C(C(=CC=C2)OC)C(=C(C1=O)C(=O)N(C)C3=CC=C(C=C3)C(F)(F)F)O	HDAC4, S100A9	3
Nexturastat A		HDAC inhibitor	CHEMBL2179618	CCCCN(CC1=CC=C(C=C1)C(=O)NO)C(=O)NC2=CC=CC=C2	HDAC1, HDAC2, HDAC3, HDAC4, HDAC6, HDAC7, HDAC8, HDAC9, HDAC10, HDAC11, MBLAC2	preclinical
ACY738	ACY-738, ACY 738	HDAC inhibitor	CHEMBL3655950	C1CC1(C2=CC=CC=C2)NC3=NC=C(C=N3)C(=O)NO	HDAC1, HDAC2, HDAC3, HDAC6	preclinical
Tubastatin A		HDAC inhibitor	CHEMBL2018302	CN1CCC2=C(C1)C3=CC=CC=C3N2CC4=CC=C(C=C4)C(=O)NO	HDAC6, HDAC8, MBLAC2	preclinical
Trichostatin-A	TSA	HDAC inhibitor	CHEMBL99	CC(C=C(C)C=CC(=O)NO)C(=O)C1=CC=C(C=C1)N(C)C	HDAC7, HDAC8, acuC1, CASP8, PTGER1, PTGER2, PTGER3, PTGER4, TNF	1
PCI-34051	PCI34051, PCI 34051	HDAC inhibitor	CHEMBL2170177	COC1=CC=C(C=C1)CN2C=CC3=C2C=C(C=C3)C(=O)NO	HDAC1, HDAC6, HDAC8	preclinical
ACY775	ACY-775, ACY 775	HDAC inhibitor	CHEMBL3655978	O=C(NO)C1CNC(NC2(C3CCCC(F)C3)CCCCC2)NC1	HDAC1, HDAC2, HDAC3, HDAC6, MBLAC2	preclinical
Selisistat	EX 527, EX-527, EX527, SEN0014196, SEN-0014196, SEN 0014196	SIRT inhibitor	CHEMBL382277	C1CC(C2=C(C1)C3=C(N2)C=CC(=C3)Cl)C(=O)N	SIRT1	2
SRT2104	SRT-2104, SRT 2104, GSK2245840, GSK-2245840, GSK 2245840	SIRT inhibitor	CHEMBL4297436	CC1=C(SC(=N1)C2=CN=CC=C2)C(=O)NC3=CC=CC=C3C4=CN5C(=CSC5=N4)CN6CCOCC6	SIRT1	2
AZD-6482	AZD6482, KIN-193, KIN 193, KIN193, AZD 6482	Kinase inhibitor	CHEMBL2165191	CC1=CN2C(=O)C=C(N=C2C(=C1)C(C)NC3=CC=CC=C3C(=O)O)N4CCOCC4	PIK3CA, PIK3CB, PIK3CD, PIK3CG	2
AZD-8186	AZD8186, AZD 8186	Kinase inhibitor	CHEMBL3408248	CC(C1=CC(=CC2=C1OC(=CC2=O)N3CCOCC3)C(=O)N(C)C)NC4=CC(=CC(=C4)F)F	PIK3CA, PIK3CB, PIK3CD, PIK3CG	1
Copanlisib	BAY-80-6946, BAY80-6946, BAY 80-6946, BAY806946	Kinase inhibitor	CHEMBL3218576	COC1=C(C=CC2=C3NCCN3C(=NC(=O)C4=CN=C(N=C4)N)N=C21)OCCCN5CCOCC5	PIK3CA, PIK3CD	approved
Dactolisib	BEZ-235, BEZ235, BEZ 235, NVP-BEZ235, NVPBEZ235	Kinase inhibitor	CHEMBL1879463	CC(C)(C#N)C1=CC=C(C=C1)N2C3=C4C=C(C=CC4=NC=C3N(C2=O)C)C5=CC6=CC=CC=C6N=C5	PIK3CA, PIK3CB, PIK3CD, PIK3CG, MTOR, ATR	3
BGT-226	NVP-BGT226, NVPBGT226, NVP-BGT-226, BGT226, BGT 226	Kinase inhibitor	CHEMBL3218578	CN1C2=CN=C3C=CC(=CC3=C2N(C1=O)C4=CC(=C(C=C4)N5CCNCC5)C(F)(F)F)C6=CN=C(C=C6)OC	PIK3CA, PIK3CB, PIK3CG, MTOR	2
Buparlisib	BKM 120, BKM-120, BKM-120NX, NVP-BKM-120, NVP-BKM120, 81, BKM120, NVPBKM120, NVPBKM-120, NVP BKM 120	Kinase inhibitor	CHEMBL2017974	C1COCCN1C2=NC(=NC(=C2)C3=CN=C(C=C3C(F)(F)F)N)N4CCOCC4	PIK3CA, PIK3CB, PIK3CD, PIK3CG, MTOR	3
Alpelisib	BYL 719, BYL-719, BYL719, NVP-BYL719, Piqray	Kinase inhibitor	CHEMBL2396661	CC1=C(SC(=N1)NC(=O)N2CCCC2C(=O)N)C3=CC(=NC=C3)C(C)(C)C(F)(F)F	PIK3CA	approved
Idelalisib	AL 101, CAL-101, CAL101, GS 1101, GS-1101, GS1101, CAL 101, Zydelig	Kinase inhibitor	CHEMBL2216870	CCC(C1=NC2=C(C(=CC=C2)F)C(=O)N1C3=CC=CC=C3)NC4=NC=NC5=C4NC=N5	PIK3CD	approved
Apitolisib	G-038390, G-038390.1, GDC 0980, GDC-0980, GDC-0980.1, GNE 390, RG 7422, RG-7422, GDC0980, GNE-390, GNE390, RG7422	Kinase inhibitor	CHEMBL1922094	CC1=C(SC2=C1N=C(N=C2N3CCOCC3)C4=CN=C(N=C4)N)CN5CCN(CC5)C(=O)C(C)O	PIK3CA, PIK3CB, PIK3CD, PIK3CG, MTOR	2
GSK-1059615	GSK-615, GSK1059615, GSK 1059615	Kinase inhibitor	CHEMBL3544966	C1=CC2=NC=CC(=C2C=C1C=C3C(=O)NC(=O)S3)C4=CC=NC=C4	MTOR, PIK3C3	1
Omipalisib	GSK2126458, GSK-2126458, GSK 2126458, GSK458, GSK-458, GSK 458	Kinase inhibitor	CHEMBL1236962	COC1=C(C=C(C=N1)C2=CC3=C(C=CN=C3C=C2)C4=CN=NC=C4)NS(=O)(=O)C5=C(C=C(C=C5)F)F	PIK3CA, PIK3CB, PIK3CD, PIK3CG, MTOR	1
GSK-2636771	GSK2636771, GSK 2636771	Kinase inhibitor	CHEMBL3188551	CC1=C(C=CC=C1C(F)(F)F)CN2C(=NC3=C(C=C(C=C32)N4CCOCC4)C(=O)O)C	PIK3CA, PIK3CB, PIK3CG	2
PF-04691502	PF 04691502, PF-4691502, PF04691502	Kinase inhibitor	CHEMBL1234354	CC1=C2C=C(C(=O)N(C2=NC(=N1)N)C3CCC(CC3)OCCO)C4=CN=C(C=C4)OC	PIK3CA, PIK3CB, PIK3CD, PIK3CG, MTOR, PIK3C3, AKT, PDK1, RPS6KB1, MAP2K1, MAPK3, MAPK1, MAPK14, MAPK11, MAPK12, MAPK13, MAPK8	2
TG-100-115	TG 100-115, TG 100115, TG-100-115, TG-100115, TG100-115, TG100015	Kinase inhibitor	CHEMBL230011	C1=CC(=CC(=C1)O)C2=NC3=C(N=C(N=C3N=C2C4=CC(=CC=C4)O)N)N	PIK3CD, PIK3CG	2
Pilaralisib	SAR-245408, SAR245408, XL-147, XL147, XL 147, SAR 245408	Kinase inhibitor	CHEMBL3360203	CC(C)(C(=O)NC1=CC(=CC=C1)S(=O)(=O)NC2=NC3=CC=CC=C3N=C2NC4=C(C=CC(=C4)OC)Cl)N	PIK3CA	2
Voxtalisib	SAR-245409, SAR245409, XL765, XL-765, XL 765, SAR 245409	Kinase inhibitor	CHEMBL3545366	CCN1C2=NC(=NC(=C2C=C(C1=O)C3=CC=NN3)C)N	PIK3CA, PIK3CB, PIK3CD, PIK3CG, MTOR, PRKDC	2
AZD-8055	AZD 8055, AZD8055	Kinase inhibitor	CHEMBL1801204	CC1COCCN1C2=NC(=NC3=C2C=CC(=N3)C4=CC(=C(C=C4)OC)CO)N5CCOCC5C	MTOR, ATM, PRKDC	1
Onatasertib	CC 223, CC-223, CC223, ATG-008, ATG 008, ATG008	Kinase inhibitor	CHEMBL3586404	CC(C)(C1=NC=C(C=C1)C2=CN=C3C(=N2)N(C(=O)CN3)C4CCC(CC4)OC)O	MTOR, PRKDC, PIK3CA, FLT4	2
Everolimus	RAD 666, RAD-001, RAD-666, RAD001, SDZ RAD, SDZ-RAD, 10, Rad 001, Zortress, Afinitor, Certican	Kinase inhibitor	CHEMBL1908360	CC1CCC2CC(C(=CC=CC=CC(CC(C(=O)C(C(C(=CC(C(=O)CC(OC(=O)C3CCCCN3C(=O)C(=O)C1(O2)O)C(C)CC4CCC(C(C4)OC)OCCO)C)C)O)OC)C)C)C)OC	MTOR, PIK3C3	approved
GDC-0349	RG-7603, RG7603, GDC 0349, GDC0349	Kinase inhibitor	CHEMBL2331680	CCNC(=O)NC1=CC=C(C=C1)C2=NC3=C(CCN(C3)C4COC4)C(=N2)N5CCOCC5C	MTOR, PIK3CA	1
Rapamycin	Sirolimus, AY-22989, WY-090217, AY 22989, AY22989, Rapamune, NSC-2260804, NSC 2260804, NSC2260804	Kinase inhibitor	CHEMBL413	CC1CCC2CC(C(=CC=CC=CC(CC(C(=O)C(C(C(=CC(C(=O)CC(OC(=O)C3CCCCN3C(=O)C(=O)C1(O2)O)C(C)CC4CCC(C(C4)OC)O)C)C)O)OC)C)C)C)OC	MTOR	approved
Temsirolimus	CCI 779, CCI-779, WAY-CCI 779, Torisel, NSC-683864, CCI779, NSC683864, NSC 683864	Kinase inhibitor	CHEMBL1201182	CC1CCC2CC(C(=CC=CC=CC(CC(C(=O)C(C(C(=CC(C(=O)CC(OC(=O)C3CCCCN3C(=O)C(=O)C1(O2)O)C(C)CC4CCC(C(C4)OC)OC(=O)C(C)(CO)CO)C)C)O)OC)C)C)C)OC	MTOR	approved
AZD-5438	AZD 5438, AZD5438	Kinase inhibitor	CHEMBL488436	CC1=NC=C(N1C(C)C)C2=NC(=NC=C2)NC3=CC=C(C=C3)S(=O)(=O)C	CDK1, CDK2, CDK4, CDK5, CDK6, CDK7, CDK9, GSK3B	1
SNS-032	BMS-387032, BMS387032, BMS 387032, SNS032, SNS 032	Kinase inhibitor	CHEMBL296468	CC(C)(C)C1=CN=C(O1)CSC2=CN=C(S2)NC(=O)C3CCNCC3	CDK7, VEGFR	1
Seliciclib	R-roscovitine, AL-39256, CYC-202, CYC202, NSC-701554, CYC 202, Roscovitine	Kinase inhibitor	CHEMBL14762	CCC(CO)NC1=NC(=C2C(=N1)N(C=N2)C(C)C)NCC3=CC=CC=C3	CDK1, CDK2, MAPK3, MAPK1, CDK7, CDK9, CSNK1E	2
HMN-214	HMN 214, HMN214, IVX-214, IVX214, IVX 214, prodrug of HMN-176	Kinase inhibitor	CHEMBL3545431	CC(=O)N(C1=CC=CC=C1C=CC2=CC=[N+](C=C2)[O-])S(=O)(=O)C3=CC=C(C=C3)OC	PLK1	1
Alvocidib	Flavopiridol, L86-8275, L868275, L86 8275, NSC-649890, NSC649890, NSC 649890, HMR-1275, HMR1275, HMR 1275	Kinase inhibitor	CHEMBL428690	CN1CCC(C(C1)O)C2=C(C=C(C3=C2OC(=CC3=O)C4=CC=CC=C4Cl)O)O	PYGB, PYGL, PYGM, CDK7, CDK5, CDK9, CDK1, CDK6, EGFR, CDK4, CDK8, CDK2	3
Ribociclib	LEE-011, LEE-011A, LEE011, LEE011A, LEE 011, Kisquali	Kinase inhibitor	CHEMBL3545110	CN(C)C(=O)C1=CC2=CN=C(N=C2N1C3CCCC3)NC4=NC=C(C=C4)N5CCNCC5	CDK4, CDK6	approved
Rigosertib	ON 01910, ON-01910, ON-01910Na, ON01910	Kinase inhibitor	CHEMBL1241855	COC1=C(C=C(C=C1)CS(=O)(=O)C=CC2=C(C=C(C=C2OC)OC)OC)NCC(=O)O	CDK1, PLK1, PLK2, SRC, FLT1, FYN, ABL, PDGFR	3
Riviciclib	P-276-00, P276, P 276, P-276, P276-00, P27600	Kinase inhibitor	CHEMBL3545283	CN1CCC(C1CO)C2=C(C=C(C3=C2OC(=CC3=O)C4=CC=CC=C4Cl)O)O	CDK1, CDK2, CDK4, CDK6, CDK7, CDK9, GSK3B	2
Palbociclib	PD 0332991, PD 332991, PD-0332991, PD-332991, PD0332991, PD332991, 29, Ibrance	Kinase inhibitor	CHEMBL189963	CC1=C(C(=O)N(C2=NC(=NC=C12)NC3=NC=C(C=C3)N4CCNCC4)C5CCCC5)C(=O)C	CDK4, CDK6	approved
PHA-793887	PHA793887, PHA 793887	Kinase inhibitor	CHEMBL1230607	CC(C)CC(=O)NC1=NNC2=C1CN(C2(C)C)C(=O)C3CCN(CC3)C	CDK1, CDK2, CDK4, CDK5, CDK7, CDK9, GSK3B	1
Milciclib	PHA 848125, PHA-848125, PHA848125	Kinase inhibitor	CHEMBL564829	CC1(CC2=CN=C(N=C2C3=C1C(=NN3C)C(=O)NC)NC4=CC=C(C=C4)N5CCN(CC5)C)C	CDK1, CDK2, CDK4, CDK5, CDK7, NTRK1	2
R-547	RO-4584820, R 547, R-547, RG-547, Ro 4584820, RO4584820, R547	Kinase inhibitor	CHEMBL384304	COC1=C(C(=C(C=C1)F)F)C(=O)C2=CN=C(N=C2N)NC3CCN(CC3)S(=O)(=O)C	CDK2	2
RGB-286638	RGB286638, RGB 286638	Kinase inhibitor	CHEMBL3545083	COCCN1CCN(CC1)CC2=CC=C(C=C2)C3=NNC4=C3C(=O)C5=C4C=CC=C5NC(=O)NN6CCOCC6.Cl.Cl	CDK1, CDK2, CDK3, CDK4, CDK5, CDK7, CDK9, GSK3B, NR2C2, JAK2, MAP2K1	1
Dinaciclib	SCH 727965, SCH-727965, SCH-72796585, SCH727965, PS-095760 PS095760, PS 095760	Kinase inhibitor	CHEMBL2103840	CCC1=C2N=C(C=C(N2N=C1)NCC3=C[N+](=CC=C3)[O-])N4CCCCC4CCO	CDK1, CDK2, CDK5, CDK9	3
Zotiraciclib	EX 45, SB-1317 free base, TG-02, TG02, SB-1317, SB1317, SB 1317, TG 02	Kinase inhibitor	CHEMBL1944698	CN1CC=CCCOC2=CC=CC(=C2)C3=NC(=NC=C3)NC4=CC=CC(=C4)C1	CDK9, FYN, LCK	1
Cerdulatinib	PRT-062070, PRT 062070, PRT062070, PRT 2070, PRT-2070, PRT2070	Kinase inhibitor	CHEMBL4116008	CCS(=O)(=O)N1CCN(CC1)C2=CC=C(C=C2)NC3=NC=C(C(=N3)NC4CC4)C(=O)N	TYK2, JAK2, JAK3, JAK1, SYK, STK4, NUAK1, CSF1R, PRKAB1, TBK1, MARK1, TSSK, GCK, MAPK10, RPS6KA3, RPS6KA6, CHEK1, FLT4, RET, ITK	2
Fostamatinib (Free Base)	Tamatinib, R-935788, R935788, R 935788, R406, R-406, R 406	Kinase inhibitor	CHEMBL475251	COC1CC(NC2NCC(F)C(NC3CCC4C(N3)NC(=O)C(C)(C)O4)N2)CC(OC)C1OC	SYK, FLT3, LYN, LCK	2
Fostamatinib	R-788 FREE ACID, R-935788 FREE ACID, R788 FREE ACID, R935788 FREE ACID, R-935788, R935788, R 935788, R-788, R788, R 788, Tavlesse	Kinase inhibitor	CHEMBL2103830	CC1(C(=O)N(C2=C(O1)C=CC(=N2)NC3=NC(=NC=C3F)NC4=CC(=C(C(=C4)OC)OC)OC)COP(=O)(O)O)C	SYK, ADORA3, VMAT2, FAAH, SLC29A1, UGT1A1, PDE5A, ALOX5, CTSS, CTSL, ABL1, CPK1, pknB, RPS6KA6, TYK2, COQ8A, JAK1, MET, NIM1K, STK26, PRKACA, STK24, STK3, TEC, STK33, STK35, STK36, STK38, STK38L, STK39, TAOK1, TAOK2, TAOK3, TBK1, TEK, TESK1, TGFBR1, TGFBR2, TIE1, TLK1, TLK2, TNIK, TNK1, TNK2, TNNI3K, TSSK1B, TTK, TXK, TYRO3, ULK1, ULK2, ULK3, WEE1, YES1, MAP3K19, ZAK, ZAP70, AAK1, ABL2, ACVR1, AC…	approved
TAK-659	TAK659, TAK 659, MIVAVOTINIB	Kinase inhibitor	CHEMBL3979920	CN1C=C(C=N1)C2=NC(=C(C3=C2C(=O)NC3)F)NC4CCCCC4N	SYK, FLT3, JAK3, KDR, ZAP70	2
Abemaciclib	LY-2835219, LY2835219, Verzenios, LY 2835219	Kinase inhibitor	CHEMBL3301610	CCN1CCN(CC1)CC2=CN=C(C=C2)NC3=NC=C(C(=N3)C4=CC5=C(C(=C4)F)N=C(N5C(C)C)C)F	CDK4, CDK6	approved
Brigatinib	AP-26113, AP26113	Kinase inhibitor	CHEMBL3545311	CN1CCN(CC1)C2CCN(CC2)C3=CC(=C(C=C3)NC4=NC=C(C(=N4)NC5=CC=CC=C5P(=O)(C)C)Cl)OC	ALK, EGFR, ABL1, IIGF1R, FLT3, INSR, MET, ERBB4, ERBB2	approved
Crizotinib	1066, PF 02341066, PF 2341066, PF-02341066, PF-2341066, PF02341066, Xalkori	Kinase inhibitor	CHEMBL601719	CC(C1=C(C=CC(=C1Cl)F)Cl)OC2=C(N=CC(=C2)C3=CN(N=C3)C4CCNCC4)N	ALK, MET, ROS1, MST1R	approved
Dabrafenib	GSK-2118436, GSK-2118436A, GSK2118436, GSK2118436A, 23, GSK 2118436, GSK 2118436A	Kinase inhibitor	CHEMBL2028663	CC(C)(C)C1=NC(=C(S1)C2=NC(=NC=C2)N)C3=C(C(=CC=C3)NS(=O)(=O)C4=C(C=CC=C4F)F)F	BRAF, RAF1, SIK1, NEK11, LIMK1	approved
Dasatinib	BMS-354825, 9, BMS354825, BMS 354825, Sprycel, Glivec	Kinase inhibitor	CHEMBL1421	CC1=C(C(=CC=C1)Cl)NC(=O)C2=CN=C(S2)NC3=CC(=NC(=N3)C)N4CCN(CC4)CCO	ABL1, SRC, EPHA2, LCK, YES1, KIT, PDGFRB, STAT5B, ABL2, FYN, BTK, NR4A3, BCR, CSK, EPHA5, EPHB4, FGR, FRK, HSPA8, LYN, ZAK, MAPK14, PPAT	approved
Nintedanib	BIBF 1120, BIBF-1120, BIBF1120, 32	Kinase inhibitor	CHEMBL502835	CN1CCN(CC1)CC(=O)N(C)C2=CC=C(C=C2)N=C(C3=CC=CC=C3)C4=C(NC5=C4C=CC(=C5)C(=O)OC)O	FLT1, KDR, FLT4, PDGFRA, PDGFRB, FGFR1, FGFR2, FGFR3, FLT3, LCK, LYN, SRC	approved
Sunitinib	SU-011248, SU-11248, SU011248, SU11248, SU 11248, Sutent	Kinase inhibitor	CHEMBL535	CCN(CC)CCNC(=O)C1=C(NC(=C1C)C=C2C3=C(C=CC(=C3)F)NC2=O)C	PDGFRB, FLT1, KIT, KDR, FLT4, FLT3, CSF1R, PDGFRA, MET	approved
Staurosporine	AM-2282, CGP-39360, 100, Antibiotic AM-2282, STS, AM2282, AM 2282	Kinase inhibitor	CHEMBL388978	CC12C(C(CC(O1)N3C4=CC=CC=C4C5=C6C(=C7C8=CC=CC=C8N2C7=C53)CNC6=O)NC)OC	CHRM1, LCK, PIM1, ITK, SYK, MAPKAPK2, GSK3B, CSK, CDK2, PIK3CG, PDPK1, PRKCQ, ZAP70, PRKCA, PRKCB, PRKCD, PRKCE, PRKCG, PRKCI, PRKCQ, PRKCZ	preclinical
Tofacitinib	CP 690550, CP- 690 550, CP-690 free base, CP-690-550, CP-690,550, CP-690,550 free base, CP-690550, CP-690550 free base, CP690,550, CP690550, Xeljanz, 20, Tasocitinib	Kinase inhibitor	CHEMBL221959	CC1CCN(CC1N(C)C2=NC=NC3=C2C=CN3)C(=O)CC#N	JAK1, JAK2, JAK3, TYK2	approved
Decernotinib	Adelatinib, VRT-831509, VX-509, VX509, VX 509, VRT831509, VRT 831509	Kinase inhibitor	CHEMBL3039513	CCC(C)(C(=O)NCC(F)(F)F)NC1=NC(=NC=C1)C2=CNC3=C2C=CC=N3	JAK3, FLT3, ROCK1, GSK3B, CDK2, PknB	2
Baricitinib	INCB-028050, INCB028050, LY-3009104, LY3009104, 46, Olumiant, LY 3009104, INCB 028050	Kinase inhibitor	CHEMBL2105759	CCS(=O)(=O)N1CC(C1)(CC#N)N2C=C(C=N2)C3=C4C=CNC4=NC=N3	JAK1, JAK2, JAK3, TYK2	approved
Binimetinib	ARRY-162, ARRY-438162, MEK-162, MEK162, NVP-MEK162, 48, MEK 162, ARRY162, ARRY 162, ARRY438162, ARRY 438162, Mektovi	Kinase inhibitor	CHEMBL3187723	CN1C=NC2=C1C=C(C(=C2F)NC3=C(C=C(C=C3)Br)F)C(=O)NOCCO	MAP3K1, MAP2K2, IL6, TNF, IL1B	approved
Selumetinib	ARRY 142886, ARRY-142886, ARRY142886, AZD 6244, AZD-6244, AZD6244, Koselugo	Kinase inhibitor	CHEMBL1614701	CN1C=NC2=C1C=C(C(=C2F)NC3=C(C=C(C=C3)Br)Cl)C(=O)NOCCO	MAP2K1, MAP2K2	approved
Ravoxertinib	GDC-0994, GDC0994, GDC 0994	Kinase inhibitor	CHEMBL3544964	CN1C(=CC=N1)NC2=NC=CC(=N2)C3=CC(=O)N(C=C3)C(CO)C4=CC(=C(C=C4)Cl)F	MAPK1, MAPK3, RPS6KA1	1
Trametinib	GSK 1120212, GSK-1120212, GSK1120212, JTP 74057, JTP-74057, 24, JTP74057, Mekinist	Kinase inhibitor	CHEMBL2103875	CC1=C2C(=C(N(C1=O)C)NC3=C(C=C(C=C3)I)F)C(=O)N(C(=O)N2C4=CC=CC(=C4)NC(=O)C)C5CC5	MAP2K1, MAP2K2	approved
Ulixertinib	BVD-523, BVD-ERK, VRT752271, BVD523, VRT-752271, BVD 523, VRT 752271	Kinase inhibitor	CHEMBL3590106	CC(C)NC1=NC=C(C(=C1)C2=CNC(=C2)C(=O)NC(CO)C3=CC(=CC=C3)Cl)Cl	MAPK3, MAK1	2
AMG-900	AMG 900, AMG-900, AMG900	Kinase inhibitor	CHEMBL2140408	CC1=CSC(=C1)C2=NN=C(C3=CC=CC=C32)NC4=CC=C(C=C4)OC5=C(C=CC=N5)C6=NC(=NC=C6)N	AURKA, AURKB, AURKC, MAPK14	1
MK-5108	MK 5108, MK5108, VX-689, VX 689, VX689	Kinase inhibitor	CHEMBL3182444	C1CC(CCC1OC2=C(C(=CC=C2)Cl)F)(CC3=NC(=CC=C3)NC4=NC=CS4)C(=O)O	AURKA	1
MLN-8054	MLN 8054, MLN-8054, MLN8054	Kinase inhibitor	CHEMBL259084	C1C2=CN=C(N=C2C3=C(C=C(C=C3)Cl)C(=N1)C4=C(C=CC=C4F)F)NC5=CC=C(C=C5)C(=O)O	AURKA	1
SNS-314	SNS314, SNS 314	Kinase inhibitor	CHEMBL482767	C1=CC(=CC(=C1)Cl)NC(=O)NC2=NC=C(S2)CCNC3=NC=NC4=C3SC=C4	AURKA, AURKC	1
(+)-JQ-1	(+)-JQ1, (S)-JQ1, JQ-1, JQ1	BET inhibitor	CHEMBL1957266	CC1=C(SC2=C1C(=NC(C3=NN=C(N32)C)CC(=O)OC(C)(C)C)C4=CC=C(C=C4)Cl)C	BRD2, BRD3, BRD4, BRDT	preclinical
Bromosporine		BET inhibitor	CHEMBL3133807	CCOC(=O)NC1=CC(=NN2C1=NN=C2C)C3=CC(=C(C=C3)C)NS(=O)(=O)C	BRD2, BRD3, BRD4, BRDT, BRD9, CECR2, KAT2B	preclinical
Molibresib	GSK-525762, GSK-525762A, GSK525762, GSK525762A, I-BET 762, IBET-726, I-BET-762, IBET762, IBET 762, GSK 525762A, GSK 525762	BET inhibitor	CHEMBL1232461	CCNC(=O)CC1C2=NN=C(N2C3=C(C=C(C=C3)OC)C(=N1)C4=CC=C(C=C4)Cl)C	BET1, BRD2, BRD3, BRD4, BRDT	2
Apabetalone	RVX-000222, RVX-208, RVX000222, RVX 208, RVX208, RVX 000222	BET inhibitor	CHEMBL2393130	CC1=CC(=CC(=C1OCCO)C)C2=NC3=C(C(=CC(=C3)OC)OC)C(=O)N2	BRD1, BRD2, BRD3, BRD4, BRDT	3
Geldanamycin	U 29135, U-29135, NSC-122750, NSC122750, NSC 122750	HSP90 inhibitor	CHEMBL278315	CC1CC(C(C(C=C(C(C(C=CC=C(C(=O)NC2=CC(=O)C(=C(C1)C2=O)OC)C)OC)OC(=O)N)C)C)O)OC	HSP90B1, HSP90AA1, HSP90AB1	2
Tanespimycin	17-AAG, BMS-722782, CNF-1010, CNF1010, KOS-953, 17AAG, 17 AAG, NSC 330507, NSC330507, NSC-330507, CP 127374, CP127374, CP-127374, 17-allylamino, 17-demethoxygeldanamycin	HSP90 inhibitor	CHEMBL109480	CC1CC(C(C(C=C(C(C(C=CC=C(C(=O)NC2=CC(=O)C(=C(C1)C2=O)NCC=C)C)OC)OC(=O)N)C)C)O)OC	HSP90AA1, HSP90AB1	3
Paclitaxel	Taxol, AABI-007, BMS 181339-01, BMS-181339-01, DHP 107, MBT 0206, MBT-0206, NK 105, NSC-125973, QW-8184, S-8184, NSC 125973, NSC125973, PTX, Onxal, Abraxane	Mitotic inhibitor	CHEMBL428647	CC1=C2C(C(=O)C3(C(CC4C(C3C(C(C2(C)C)(CC1OC(=O)C(C(C5=CC=CC=C5)NC(=O)C6=CC=CC=C6)O)O)OC(=O)C7=CC=CC=C7)(CO4)OC(=O)C)O)C)OC(=O)C	TUBB1, BCL2, MAP4, MAP2, MAPT, NR1I2	approved
CHM-1	NSC656158, NSC-656158, NSC 656158, CHM1, CHM 1	Mitotic inhibitor	CHEMBL280099	C1OC2=C(O1)C=C3C(=C2)C(=O)C=C(N3)C4=CC=CC=C4F	TUB	preclinical
Nocodazole	Oncodazole, R 17,934, R 17934, R-17934, R17934, NSC238159, NSC-238159, NSC 238159	Mitotic inhibitor	CHEMBL9514	COC(=O)NC1=NC2=C(N1)C=C(C=C2)C(=O)C3=CC=CS3	HPGDS	tool
Colchicine	NSC-757, NSC757, NSC 757, Colchineos, Colchisol, Colcin	Mitotic inhibitor	CHEMBL107	CC(=O)NC1CCC2=CC(=C(C(=C2C3=CC=C(C(=O)C=C13)OC)OC)OC)OC	TUBB	approved
GSK2879552	GSK-2879552, GSK 2879552	Methyltransferase inhibitor	CHEMBL3786182	C1CN(CCC1CNC2CC2C3=CC=CC=C3)CC4=CC=C(C=C4)C(=O)O	KDM1A	1
Iadademstat	ORY-1001, RG-6016, RG6016, RO7051790, RO-7051790, ORY1001, RG 6016, RO 7051790, ORY 1001	Methyltransferase inhibitor	CHEMBL3781751	C1CC(CCC1N)NC2CC2C3=CC=CC=C3	KDM1A	2
Tranylcypromine	SKF 385, SKF Trans-385, SKF385, SKF-385, Parnate, 2-PCPA, Jatrosom	MAOi	CHEMBL3989843	C1C(C1N)C2=CC=CC=C2	MAOB, MAOA	approved
Pinometostat	EPZ-5676, EPZ 5676, EPZ5676	Methyltransferase inhibitor	CHEMBL3414626	CC(C)N(CC1C(C(C(O1)N2C=NC3=C(N=CN=C32)N)O)O)C4CC(C4)CCC5=NC6=C(N5)C=C(C=C6)C(C)(C)C	DOT1L	1
Tazemetostat	E 7438, EPZ-6438, EPZ6438, EPZ 6438, 1010, Tazverik, E7438, E-7438	Methyltransferase inhibitor	CHEMBL3414621	CCN(C1CCOCC1)C2=CC(=CC(=C2C)C(=O)NCC3=C(C=C(NC3=O)C)C)C4=CC=C(C=C4)CN5CCOCC5	EZH2, EZH1	approved
Pemrametostat	GSK3326595, EPZ015938, GSK-3326595, EPZ-015938, GSK 3326595, EPZ 015938	Methyltransferase inhibitor	CHEMBL4466233	CC(=O)N1CCC(CC1)NC2=NC=NC(=C2)C(=O)NCC(CN3CCC4=CC=CC=C4C3)O	PRMT5	2
Lirametostat	CPI-1205, CPI1205, CPI 1205	Methyltransferase inhibitor	CHEMBL4297463	CC1=CC(=C(C(=O)N1)CNC(=O)C2=C(N(C3=CC=CC=C32)C(C)C4CCN(CC4)CC(F)(F)F)C)OC	EZH2	1
Onametostat	JNJ-64619178, JNJ 64619178, JNJ64619178	Methyltransferase inhibitor	CHEMBL4249337	C1C(C(C(C1N2C=CC3=C(N=CN=C32)N)O)O)CCC4=CC5=NC(=C(C=C5C=C4)Br)N	PRMT5	1
5-Azacytidine	CC-486, NSC-102816, U-18,496, U-18496, Azacitidine, 5-aza-CR, Vidaza, Onureg, 5-AzaC, Ladakamycin, AZA, 5-Aza, CC486, CC 486	Chemo drug	CHEMBL608289	C1=NC(=NC(=O)N1C2C(C(C(O2)CO)O)O)N	DNMT1, RNA, DNA	preclinical
Decitabine	NSC-127716, 5-Aza-2-deoxycytidine, 5-Aza-2'-deoxycytidine, 5-AZA-CdR, NSC127716, NSC 127716	Chemo drug	CHEMBL1201129	C1C(C(OC1N2C=NC(=NC2=O)N)CO)O	DNA, DNMT1, DNMT3A, DNMT3B	approved
5-Fluoro-2'-deoxycytidine	5-fluoro-2'-deoxycytidine, 5-fluorodeoxycytidine, FCdR, FDCYD, NSC-48006, RO 5-1090, RO-5-1090, 5-fluoro-2-deoxycytidine	Chemo drug	CHEMBL1076257	C1=NC(=NC(=O)N1C2C(C(C(O2)CO)O)O)N	DNMT	preclinical
Gemcitabine	LY-188011, LY188011, LY 188011, 93, NSC 613327, NSC613327, NSC-613327, Gemzar, Tabinell, Cytogembin, Ebegemcit, Gemcitara, Gemcapyr	Chemo drug	CHEMBL888	C1=CN(C(=O)N=C1N)C2C(C(C(O2)CO)O)(F)F	DNA, RRM1, TYMS, CMPK1	approved
Methotrexate	Amethopterin, CL 14377, CL-14377, EMT 25299, EMT-25299, NSC-740, R 9985, R-9985, CL14377, WR19039, WR 19039, WR-19039	Chemo drug	CHEMBL34259	CN(CC1=CN=C2C(=N1)C(=NC(=N2)N)N)C3=CC=C(C=C3)C(=O)NC(CCC(=O)O)C(=O)O	TYMS, ATIC, DHFR	approved
Actinomycin D	ActD, Actinomycin C1, Actinomycin D, Actinomycin IV, Meractinomycin, GNF-PF-2290, NCI-C04682, NSC-3053, Dactinomycin, Lyovac-Cosmegen, Cosmegen	Chemo drug	CHEMBL1554	CC1C(C(=O)NC(C(=O)N2CCCC2C(=O)N(CC(=O)N(C(C(=O)O1)C(C)C)C)C)C(C)C)NC(=O)C3=C4C(=C(C=C3)C)OC5=C(C(=O)C(=C(C5=N4)C(=O)NC6C(OC(=O)C(N(C(=O)CN(C(=O)C7CCCN7C(=O)C(NC6=O)C(C)C)C)C)C(C)C)C)N)C	DNA, TOP2A, TOP2B, TOP1	approved
5-Fluorouracil	NSC-19893, RO 2-9757, Fluorouracil, 5-FU, 5FU, 5 FU, NSC19893, NSC 19893	Chemo drug	CHEMBL185	C1=C(C(=O)NC(=O)N1)F	DNA, RNA, TYMS	approved
Pemetrexed	LY-231514, LY231514, NSC-698037, LY 231514	Chemo drug	CHEMBL225072	C1=CC(=CC=C1CCC2=CNC3=C2C(=O)NC(=N3)N)C(=O)NC(CCC(=O)O)C(=O)O	TYMS, ATIC, DHFR, GART	approved
Cisplatin	CDDP, Cis-DDP, Cisplatin, NSC 119875, NSC-119875, NSC119875, Cisplatinum, cis-diamminedichloroplatinum II, cis DDP, DDP, cis-Platinum	Chemo drug	CHEMBL2068237	N.N.Cl[Pt]Cl	DNA, MPG, A2M, TF, ATOX1	approved
Carboplatin	CBDCA, NSC-241240, NSC 241240, NSC241240, JM-8, JM8, JM 8	Chemo drug	CHEMBL1351	C1CC(C1)(C(=O)O)C(=O)O.[NH2-].[NH2-].[Pt+2]	DNA	approved
Oxaliplatin	Diaminocyclohexane Oxalatoplatinum, L-OHP, JM-83, NSC-266046, RP-54780, SR-96669, Eloxatin, NSC 266046, LOHP, NSC266046	Chemo drug	CHEMBL414804	C1CCC(C(C1)[NH-])[NH-].C(=O)(C(=O)O)O.[Pt+2]	DNA	approved
Ixazomib	MLN 2238, MLN-2238, MLN2238, MLN9708, Ninlaro	Proteasome inhibitor	CHEMBL2141296	B(C(CC(C)C)NC(=O)CNC(=O)C1=C(C=CC(=C1)Cl)Cl)(O)O	PSMB5, PSMB6, PSMB7	approved
MG-132	MG132, MG 132, Z-Leu-Leu-Leu-al	Proteasome inhibitor	CHEMBL64925	CC(C)CC(C=O)NC(=O)C(CC(C)C)NC(=O)C(CC(C)C)NC(=O)OCC1=CC=CC=C1	PSMB5, PSMB6, PSMB7, CAPN	preclinical
Carfilzomib	PR-171, PR 171, PR171	Proteasome inhibitor	CHEMBL451887	CC(C)CC(C(=O)C1(CO1)C)NC(=O)C(CC2=CC=CC=C2)NC(=O)C(CC(C)C)NC(=O)C(CCC3=CC=CC=C3)NC(=O)CN4CCOCC4	PSMB5, PSMB8, PSMB1, PSMB9, PSMB2, PSMB10	approved
Bortezomib	BXCL 101, BXCL-101, BXCL101, LDP 341, LDP-341, LDP341, PS 341, PS-341, PS341, Velcade, MLM341, MLM 341, MLM-341, NSC 681239, NSC681239, NSC-681239	Proteasome inhibitor	CHEMBL325041	B(C(CC(C)C)NC(=O)C(CC1=CC=CC=C1)NC(=O)C2=NC=CN=C2)(O)O	PSMB5, PSMB1	approved
PJ34	PJ34 HCl, PJ-34, PJ 34	PARP inhibitor	CHEMBL3233481	CN(C)CC(=O)NC1=CC2=C(C=C1)NC(=O)C3=CC=CC=C32	PARP1, PARP2	preclinical
Olaparib	AZD 2281, AZD-2281, AZD2281, KU-0059436, KU-59436, KU59436, KU0059436, KU 0059436, Lynparza	PARP inhibitor	CHEMBL521686	C1CC1C(=O)N2CCN(CC2)C(=O)C3=C(C=CC(=C3)CC4=NNC(=O)C5=CC=CC=C54)F	PARP1, PARP2, PARP3, AKR1C3	approved
Talazoparib	BMN 673, BMN-673, LT-673, BMN673, BNM 673, LT673	PARP inhibitor	CHEMBL3137320	CN1C(=NC=N1)C2C(NC3=CC(=CC4=C3C2=NNC4=O)F)C5=CC=C(C=C5)F	PARP1, PARP2	approved
Rucaparib	AG-14447, Rubraca, AG014699, PF01367338, AG-014699, PF-01367338, AG 014699, PF 01367338	PARP inhibitor	CHEMBL1173055	CNCC1=CC=C(C=C1)C2=C3CCNC(=O)C4=C3C(=CC(=C4)F)N2	PARP1, PARP2, PARP3	approved
Niraparib	MK 4827, MK-4827, MK-4827 FREE BASE, MK4827, Zejula	PARP inhibitor	CHEMBL1094636	C1CC(CNC1)C2=CC=C(C=C2)N3C=C4C=CC=C(C4=N3)C(=O)N	PARP1, PARP2	approved
Veliparib	ABT-888, ABT888, ABT 888, NSC 737664, NSC737664, NSC-737664	PARP inhibitor	CHEMBL506871	CC1(CCCN1)C2=NC3=C(C=CC=C3N2)C(=O)N	PARP1, PARP2	3
Thalidomide	NSC-527179, NSC-66847, Contergan, K17, K 17, K-17	IMiD	CHEMBL468	C1CC(=O)NC(=O)C1N2C(=O)C3=CC=CC=C3C2=O	CRBN, DNA, ORM1, ORM2	approved
VHL ligand 1	(S,R,S)-AHPC, VH032-NH2, VH032NH2, VH032 NH2	E3 ligase ligands	CHEMBL5180698	CC1=C(SC=N1)C2=CC=C(C=C2)CNC(=O)C3CC(CN3C(=O)C(C(C)(C)C)N)O	VHL	preclinical
Nutlin-3	NSC-732664	E3 ligase ligands	CHEMBL191334	CC(C)OC1=C(C=CC(=C1)OC)C2=NC(C(N2C(=O)N3CCNC(=O)C3)C4=CC=C(C=C4)Cl)C5=CC=C(C=C5)Cl	MDM2	preclinical
Serdemetan	JNJ-26854165, JNJ 26854165, JNJ26854165	E3 ligase ligands	CHEMBL2137530	C1=CC=C2C(=C1)C(=CN2)CCNC3=CC=C(C=C3)NC4=CC=NC=C4	MDM2	1
VH298	VH-298, VH 298	E3 ligase ligands	CHEMBL4225537	CC1=C(SC=N1)C2=CC=C(C=C2)CNC(=O)C3CC(CN3C(=O)C(C(C)(C)C)NC(=O)C4(CC4)C#N)O	VHL	preclinical
Iberdomide	CC-220, CC220, CC 220	IMiD	CHEMBL3989927	C1CC(=O)NC(=O)C1N2CC3=C(C2=O)C=CC=C3OCC4=CC=C(C=C4)CN5CCOCC5	CRBN	3
Lenalidomide	CC-5013, CDC 501, CDC-501, ENMD 0997, SYP-1512, CC 5013, CC5013, Revlimid	IMiD	CHEMBL848	C1CC(=O)NC(=O)C1N2CC3=C(C2=O)C=CC=C3N	CRBN, TNFSF11, CDH5, PTGS2	approved
Pomalidomide	CC-4047, CC4047, CC 4047	IMiD	CHEMBL43452	C1CC(=O)NC(=O)C1N2C(=O)C3=C(C2=O)C(=CC=C3)N	CRBN, TNF, PTGS2	approved
Doxorubicin	Hydroxydaunorubicin, Adriamycin	Chemo drug	CHEMBL53463	CC1C(C(CC(O1)OC2CC(CC3=C2C(=C4C(=C3O)C(=O)C5=C(C4=O)C(=CC=C5)OC)O)(C(=O)CO)O)N)O	TOP2A, DNA, NOLC1, TOP1, TOP2B	approved
Cyclophosphamide	B 518, NSC 26271, RCRA Waste Number U058, NSC26271, NSC-26271, Endoxan, Cytoxan, Neosar, Procytox, Revimmune, Cytophosphane	Chemo drug	CHEMBL88	C1CNP(=O)(OC1)N(CCCl)CCCl	DNA, NR1I2	approved
Vincristine	L 37231, NSC 67574, Leurocristine, NSC67574, NSC-67574, 22-Oxovincaleukoblastine	Mitotic inhibitor	CHEMBL90555	CCC1(CC2CC(C3=C(CCN(C2)C1)C4=CC=CC=C4N3)(C5=C(C=C6C(=C5)C78CCN9C7C(C=CC9)(C(C(C8N6C=O)(C(=O)OC)O)OC(=O)C)CC)OC)C(=O)OC)O	TUBB, TUBA4A	approved
Prednisone	1,2-Dehydrocortisone, Dehydrocortisone, NSC-10023, Adasone, NSC10023, NSC 10023	Hormone-like	CHEMBL635	CC12CC(=O)C3C(C1CCC2(C(=O)CO)O)CCC4=CC(=O)C=CC34C	NR3C1	approved
CHDI00465983	F-Cyclo	HDAC inhibitor			HDAC1, HDAC2, HDAC3, HDAC4, HDAC5, HDAC6, HDAC7, HDAC8, HDAC9, HDAC10, HDAC11	tool
CHDI00390576	CHDI-390576, CHDI390576, CHDI 390576, CHDI-00390576-0000-004	HDAC inhibitor	CHEMBL4456445	O=C(NO)C(C1CCC(-C2NCC(C(F)(F)F)CN2)CC1)C1CCCCC1F	HDAC4, HDAC5, HDAC6, HDAC7, HDAC8, HDAC9	preclinical
TMP195	TFMO 2, TFMO-2, TFMO2, TMP-195, TMP 195	HDAC inhibitor	CHEMBL4751615	CC(C)(CNC(=O)C1=CC=CC(=C1)C2=NOC(=N2)C(F)(F)F)C3=COC(=N3)C4=CC=CC=C4	HDAC4, HDAC5, HDAC7, HDAC9	preclinical
TMP269	TMP-269, TMP 269	HDAC inhibitor	CHEMBL3110004	C1COCCC1(CNC(=O)C2=CC=CC(=C2)C3=NOC(=N3)C(F)(F)F)C4=NC(=CS4)C5=CC=CC=C5	HDAC4, HDAC5, HDAC7, HDAC9	preclinical
NFAT activation inhibitor III	INCA6, INCA-6, NSC 25996, NSC25996, NSC-25996, Nuclear Factor of Activated T cells Inhibitor III​	NFAT activation inhibitor		C1=CC=C2C3C4=CC=CC=C4C(C2=C1)C5=C3C(=O)C=CC5=O	PPP3CC	tool
Cyclosporin A	Ciclosporin, 27-400, Antibiotic S 7481F1, Antibiotic S-7481F1, NOVA-22007, NSC-290193, OL-27-400, SANG-35, SDZ-OXL-400, Cyclosporine A, Ciclosporin A, CsA, NSC 290193, NSC290193	Immunosuppressor	CHEMBL160	CCC1C(=O)N(CC(=O)N(C(C(=O)NC(C(=O)N(C(C(=O)NC(C(=O)NC(C(=O)N(C(C(=O)N(C(C(=O)N(C(C(=O)N(C(C(=O)N1)C(C(C)CC=CC)O)C)C(C)C)C)CC(C)C)C)CC(C)C)C)C)C)CC(C)C)C)C(C)C)CC(C)C)C)C	CAMLG, PPP3R2, PPIA, PPIF	approved
LMK235	LMK-235, LMK 235	HDAC inhibitor	CHEMBL2312168	CC1=CC(=CC(=C1)C(=O)NOCCCCCC(=O)NO)C	HDAC1, HDAC2, HDAC4, HDAC5, HDAC6, HDAC8, HDAC11	preclinical

## Sheet: TableS1 - Cpd via info
Drug	Cell Type	Slope	Bottom	Top	Inflection	EC50	R2	AUC	Relative intensity 0	Relative intensity 1 nM	Relative intensity 10 nM	Relative intensity 100 nM	Relative intensity 1000 nM	Relative intensity 10000 nM	Raw signal 1 nM	Raw signal 10 nM	Raw signal 100 nM	Raw signal 1000 nM	Raw signal 10000 nM	Type	Effect
(+)-JQ-1	Jurkat	-3.342	0.993	1.021	47.62	47.62	0.386	1.006	1	1.018	0.962	1.021	1.014	1.025	86.184	81.459	86.488	85.869	86.802	Confluency	Confluency not affected
(+)-JQ-1	Jurkat	0	0.999	1.142	7450920000000000	7450920000000000	0.108	1.071	1	1.089	0.985	1.216	1.069	0.995	1.089	0.985	1.216	1.069	0.995	Cytotoxicity	No Cytotoxicity
(+)-JQ-1	Jurkat	0.511	1.059	1.001	0.289	0.289	0.131	1.049	1	1.055	0.989	1.128	1.103	0.987	101931	95578	108917	106527	95333	Metabolic activity	Metabolic activity not affected
5-Azacytidine	Jurkat	-7.153	0.857	0.952	33.928	33.928	0.295	0.904	1	0.777	0.792	0.976	0.919	0.961	57.89	59.004	72.65	68.467	71.572	Confluency	Confluency not affected
5-Azacytidine	Jurkat	-5.368	0.929	1.083	31.531	31.531	0.672	1.006	1	0.896	0.89	1.125	1.003	1.121	0.896	0.89	1.125	1.003	1.121	Cytotoxicity	No Cytotoxicity
5-Azacytidine	Jurkat	3.857	0.342	1.028	2162.67	2162.67	0.996	0.936	1	1.053	1.03	1.027	0.994	0.344	109506	107111	106754	103388	35749	Metabolic activity	Metabolic activity slightly affected
5-Fluoro-2'-deoxycytidine	Jurkat	1.394	0.803	1.015	22.339	22.339	0.844	0.902	1	1.03	0.958	0.835	0.732	0.867	70.858	65.959	57.475	50.35	59.67	Confluency	Confluency not affected
5-Fluoro-2'-deoxycytidine	Jurkat	1.167	0.796	1.014	31.871	31.871	0.897	0.905	1	1.029	0.96	0.854	0.743	0.843	1.029	0.96	0.854	0.743	0.843	Cytotoxicity	No Cytotoxicity
5-Fluoro-2'-deoxycytidine	Jurkat	3.933	0.889	1.015	4740.78	4740.78	0.828	1.007	1	0.988	1.006	1.029	1.05	0.896	83196	84695	86636	88368	75385	Metabolic activity	Metabolic activity not affected
5-Fluorouracil	Jurkat	4.768	0.987	1.001	2.537	2.537	0.522	0.991	1	1.001	0.981	0.992	0.978	0.996	79.726	78.096	78.989	77.892	79.338	Confluency	Confluency not affected
5-Fluorouracil	Jurkat	-0.026	1	0.939	2029.67	2029.67	0.166	0.971	1	0.997	0.931	0.995	0.946	0.985	0.997	0.931	0.995	0.946	0.985	Cytotoxicity	No Cytotoxicity
5-Fluorouracil	Jurkat	0.092	0.95	1	186.701	186.701	0.071	0.977	1	1.029	0.913	0.967	0.999	0.971	90337	80128	84904	87640	85249	Metabolic activity	Metabolic activity not affected
Abemaciclib	Jurkat	7.55	0.818	0.988	2966.75	2966.75	0.908	0.97	1	0.952	1.018	0.98	0.991	0.818	75.763	81.06	78.034	78.931	65.147	Confluency	Confluency not affected
Abemaciclib	Jurkat	7.144	0.718	1.063	2771.02	2771.02	0.911	1.025	1	1.039	1.13	1.061	1.086	0.718	1.039	1.13	1.061	1.086	0.718	Cytotoxicity	No Cytotoxicity
Abemaciclib	Jurkat	3.762	0.887	1.165	2030.19	2030.19	0.628	1.127	1	1.223	1.237	1.199	1.148	0.888	107340	108593	105225	100784	77936	Metabolic activity	Metabolic activity not affected
Actinomycin D	Jurkat	4.22	0.915	1.067	88.533	88.533	0.804	1.004	1	1.11	1.09	0.972	0.907	0.923	93.945	92.29	82.275	76.827	78.138	Confluency	Confluency not affected
Actinomycin D	Jurkat	1.696	0.494	1.039	62.027	62.027	0.99	0.798	1	1.076	1.017	0.661	0.517	0.477	1.076	1.017	0.661	0.517	0.477	Cytotoxicity	Slight Cytotoxicity
Actinomycin D	Jurkat	1.764	0.171	0.983	16.477	16.477	0.998	0.531	1	0.959	0.746	0.2	0.152	0.192	92616	72051	19348	14660	18563	Metabolic activity	Metabolic activity highly affected
ACY738	Jurkat	3.225	0.997	1.009	436.187	436.187	0.198	1.006	1	1.014	0.994	1.03	0.995	0.999	87	85.235	88.297	85.352	85.697	Confluency	Confluency not affected
ACY738	Jurkat	-6.529	0.973	1.063	28.529	28.529	0.434	1.019	1	0.969	0.95	1.151	1.055	0.982	0.969	0.95	1.151	1.055	0.982	Cytotoxicity	No Cytotoxicity
ACY738	Jurkat	4.357	0.713	0.999	1018.43	1018.43	0.821	0.943	1	0.936	0.962	1.099	0.862	0.713	89624	92110	105270	82538	68322	Metabolic activity	Metabolic activity not affected
ACY775	Jurkat	2.754	0.841	1.007	2948.51	2948.51	0.985	0.989	1	1.01	1.021	0.998	0.999	0.847	90.448	91.411	89.414	89.496	75.842	Confluency	Confluency not affected
ACY775	Jurkat	9.374	0.762	0.969	2613.56	2613.56	0.752	0.945	1	0.926	1.025	0.898	0.999	0.762	0.926	1.025	0.898	0.999	0.762	Cytotoxicity	No Cytotoxicity
ACY775	Jurkat	5.859	0.885	1.008	1698.91	1698.91	0.817	0.989	1	1.046	0.972	1.013	1.005	0.885	103527	96230	100251	99441	87544	Metabolic activity	Metabolic activity not affected
Alpelisib	Jurkat	6.033	0.933	0.994	3981.69	3981.69	0.771	0.989	1	0.994	0.977	0.984	1.016	0.933	79.131	77.771	78.348	80.887	74.314	Confluency	Confluency not affected
Alpelisib	Jurkat	0.035	0.88	1	15.012	15.012	0.305	0.939	1	0.929	0.926	0.959	0.997	0.881	0.929	0.926	0.959	0.997	0.881	Cytotoxicity	No Cytotoxicity
Alpelisib	Jurkat	6.857	0.904	1.019	3.595	3.595	0.855	0.94	1	1.038	0.899	0.903	0.94	0.873	91134	78877	79220	82493	76631	Metabolic activity	Metabolic activity not affected
Alvocidib	Jurkat	4.109	0.933	0.999	112.818	112.818	0.987	0.973	1	0.999	0.999	0.974	0.927	0.939	89.467	89.513	87.249	82.987	84.066	Confluency	Confluency not affected
Alvocidib	Jurkat	4.416	0.516	0.984	136.689	136.689	0.976	0.809	1	1.031	0.92	0.89	0.505	0.526	1.031	0.92	0.89	0.505	0.526	Cytotoxicity	No Cytotoxicity
Alvocidib	Jurkat	3.793	0.097	0.995	122.719	122.719	0.995	0.652	1	1.039	0.946	0.712	0.086	0.108	102782	93592	70458	8554	10700	Metabolic activity	Metabolic activity highly affected
AMG-900	Jurkat	0.138	0.826	1	12.891	12.891	0.944	0.908	1	0.926	0.91	0.92	0.874	0.878	73.741	72.445	73.239	69.586	69.867	Confluency	Confluency not affected
AMG-900	Jurkat	0.249	0.798	1	5.657	5.657	0.993	0.881	1	0.919	0.897	0.856	0.848	0.823	0.919	0.897	0.856	0.848	0.823	Cytotoxicity	No Cytotoxicity
AMG-900	Jurkat	5.358	0.864	0.996	580.648	580.648	0.949	0.963	1	0.99	0.973	1.021	0.871	0.865	86886	85426	89580	76424	75873	Metabolic activity	Metabolic activity not affected
Apabetalone	Jurkat	0.002	1.167	1	4.94588e+07	4.94588e+07	0.664	1.083	1	1.085	1.109	1.039	1.083	1.098	68.198	69.751	65.313	68.091	69.072	Confluency	Confluency not affected
Apabetalone	Jurkat	0.774	1.011	1.043	907.61	907.61	0.12	1.036	1	1.061	1.085	1.013	1.041	1.009	1.061	1.085	1.013	1.041	1.009	Cytotoxicity	No Cytotoxicity
Apabetalone	Jurkat	-5.224	0.915	0.949	30.99	30.99	0.111	0.932	1	0.842	0.904	0.962	0.952	0.932	71278	76577	81498	80608	78901	Metabolic activity	Metabolic activity not affected
Apitolisib	Jurkat	7.183	0.727	0.947	3354.48	3354.48	0.489	0.926	1	0.851	1.06	0.825	0.998	0.727	62.317	77.641	60.458	73.133	53.221	Confluency	Confluency not affected
Apitolisib	Jurkat	0.228	0.512	0.976	3542.14	3542.14	0.393	0.847	1	0.79	0.992	0.752	0.937	0.628	0.79	0.992	0.752	0.937	0.628	Cytotoxicity	No Cytotoxicity
Apitolisib	Jurkat	0.189	0.752	0.991	1203.45	1203.45	0.369	0.908	1	0.857	0.984	0.899	0.955	0.781	71378	82008	74918	79564	65079	Metabolic activity	Metabolic activity not affected
AR-42	Jurkat	0.04	0.933	1	409.105	409.105	0.48	0.968	1	0.972	0.984	0.941	0.97	0.97	87.016	88.106	84.239	86.876	86.925	Confluency	Confluency not affected
AR-42	Jurkat	4.454	0.809	0.988	97.098	97.098	0.937	0.916	1	0.947	1.016	0.892	0.807	0.811	0.947	1.016	0.892	0.807	0.811	Cytotoxicity	No Cytotoxicity
AR-42	Jurkat	5.605	0.636	0.989	135.557	135.557	0.937	0.857	1	0.942	1.023	0.934	0.577	0.695	93247	101257	92454	57100	68762	Metabolic activity	Metabolic activity not affected
AZD-5438	Jurkat	4.663	0.967	1.063	53.787	53.787	0.595	1.02	1	1.064	1.125	0.972	0.991	0.944	79.212	83.804	72.415	73.833	70.263	Confluency	Confluency not affected
AZD-5438	Jurkat	-2.71	0.945	1.023	256.163	256.163	0.621	0.97	1	0.927	0.91	0.951	1.027	1.018	0.927	0.91	0.951	1.027	1.018	Cytotoxicity	No Cytotoxicity
AZD-5438	Jurkat	3.331	0.072	1.09	4153.11	4153.11	0.984	1.011	1	1.084	1.139	1.139	1.081	0.124	112745	118415	118383	112340	12882	Metabolic activity	Metabolic activity highly affected
AZD-6482	Jurkat	0.664	0.878	1.017	4399.36	4399.36	0.877	0.999	1	1.029	1.03	0.994	0.984	0.928	88.219	88.314	85.214	84.391	79.593	Confluency	Confluency not affected
AZD-6482	Jurkat	1.933	0.943	1.139	1226.77	1226.77	0.513	1.103	1	1.193	1.224	1.137	1.061	0.946	1.193	1.224	1.137	1.061	0.946	Cytotoxicity	No Cytotoxicity
AZD-6482	Jurkat	0.838	0.912	1.095	960.881	960.881	0.545	1.055	1	1.163	1.139	1.035	1.029	0.923	111323	109029	99069	98534	88381	Metabolic activity	Metabolic activity not affected
AZD-8055	Jurkat	0	0.971	1	506.322	506.322	0.151	0.985	1	0.982	1.003	0.96	0.99	0.99	87.974	89.877	85.99	88.682	88.699	Confluency	Confluency not affected
AZD-8055	Jurkat	0.065	0.712	1	2.739	2.739	0.927	0.845	1	0.884	0.815	0.84	0.834	0.823	0.884	0.815	0.84	0.834	0.823	Cytotoxicity	No Cytotoxicity
AZD-8055	Jurkat	0.881	0.546	1.003	16.497	16.497	0.998	0.749	1	0.971	0.823	0.622	0.572	0.537	96070	81434	61520	56627	53095	Metabolic activity	Metabolic activity not affected
AZD-8186	Jurkat	0.117	0.783	1	14.512	14.512	0.678	0.887	1	0.882	0.901	0.946	0.826	0.846	64.638	65.973	69.278	60.528	61.987	Confluency	Confluency not affected
AZD-8186	Jurkat	0.134	0.756	1	14.429	14.429	0.742	0.872	1	0.895	0.858	0.928	0.803	0.831	0.895	0.858	0.928	0.803	0.831	Cytotoxicity	No Cytotoxicity
AZD-8186	Jurkat	-0.581	0.96	1.077	110.74	110.74	0.499	1.007	1	0.891	1.032	1.007	1.035	1.082	74263	85960	83861	86263	90112	Metabolic activity	Metabolic activity not affected
Baricitinib	Jurkat	0.482	0.72	0.993	2396.74	2396.74	0.957	0.939	1	0.989	0.95	0.965	0.879	0.812	78.737	75.6	76.815	69.948	64.652	Confluency	Confluency not affected
Baricitinib	Jurkat	3.672	0.802	0.967	896.39	896.39	0.743	0.932	1	0.929	0.913	1.024	0.869	0.802	0.929	0.913	1.024	0.869	0.802	Cytotoxicity	No Cytotoxicity
Baricitinib	Jurkat	2.498	1.067	0.978	7.739	7.739	0.134	1.033	1	0.956	1.036	1.218	1.106	0.878	83877	90886	106893	97034	77025	Metabolic activity	Metabolic activity not affected
Belinostat	Jurkat	5.943	0.87	1.02	1947.02	1947.02	0.755	0.998	1	1.039	1.069	0.966	1.022	0.87	77.395	79.595	71.962	76.077	64.753	Confluency	Confluency not affected
Belinostat	Jurkat	4.83	0.931	1.095	3954.51	3954.51	0.541	1.082	1	1.085	1.143	1.071	1.176	0.932	1.085	1.143	1.071	1.176	0.932	Cytotoxicity	No Cytotoxicity
Belinostat	Jurkat	5.251	0.635	1.032	957.2	957.2	0.952	0.951	1	0.982	1.059	1.086	0.811	0.635	102120	110074	112940	84298	66036	Metabolic activity	Metabolic activity not affected
BGT-226	Jurkat	3.638	0.812	0.994	121.656	121.656	0.919	0.924	1	1.028	0.954	0.935	0.793	0.831	81.85	75.941	74.425	63.118	66.146	Confluency	Confluency not affected
BGT-226	Jurkat	0.403	0.133	1.019	2429.55	2429.55	0.987	0.828	1	1.025	0.915	0.808	0.672	0.448	1.025	0.915	0.808	0.672	0.448	Cytotoxicity	Slight Cytotoxicity
BGT-226	Jurkat	0.436	-0.92	0.971	13005.7	13005.7	0.967	0.733	1	0.968	0.842	0.693	0.604	0.048	84968	73863	60858	53042	4200	Metabolic activity	Metabolic activity highly affected
Binimetinib	Jurkat	3.196	0.974	1.003	42.797	42.797	0.708	0.989	1	1.001	1.007	0.975	0.959	0.989	85.818	86.351	83.618	82.231	84.831	Confluency	Confluency not affected
Binimetinib	Jurkat	3.129	0.937	1.117	84.337	84.337	0.616	1.043	1	1.129	1.222	1.004	0.926	0.948	1.129	1.222	1.004	0.926	0.948	Cytotoxicity	No Cytotoxicity
Binimetinib	Jurkat	4.639	0.921	1.084	92.808	92.808	0.749	1.018	1	1.128	1.125	0.989	0.909	0.933	108049	107693	94680	87041	89372	Metabolic activity	Metabolic activity not affected
Bortezomib	Jurkat	3.976	0.869	0.995	14.036	14.036	0.394	0.923	1	0.99	0.969	0.721	0.934	0.951	78.851	77.191	57.419	74.344	75.689	Confluency	Confluency not affected
Bortezomib	Jurkat	1.918	0.535	1.009	26.172	26.172	0.999	0.764	1	1.018	0.944	0.569	0.531	0.539	1.018	0.944	0.569	0.531	0.539	Cytotoxicity	No Cytotoxicity
Bortezomib	Jurkat	4.43	0.165	1.111	92.456	92.456	0.981	0.726	1	1.202	1.13	0.556	0.181	0.149	105452	99206	48835	15889	13062	Metabolic activity	Metabolic activity highly affected
Brigatinib	Jurkat	-3.644	0.926	1.116	6.802	6.802	0.763	1.046	1	0.851	1.079	1.141	1.133	1.073	63.4	80.336	84.952	84.396	79.911	Confluency	Confluency not affected
Brigatinib	Jurkat	0.082	0.327	1	12.116	12.116	0.997	0.651	1	0.701	0.654	0.641	0.614	0.565	0.701	0.654	0.641	0.614	0.565	Cytotoxicity	No Cytotoxicity
Brigatinib	Jurkat	0.274	0.655	0.984	1619.43	1619.43	0.823	0.889	1	0.883	0.946	0.911	0.83	0.766	91786	98398	94732	86311	79639	Metabolic activity	Metabolic activity not affected
Bromosporine	Jurkat	-3.71	0.989	1.186	159.524	159.524	0.976	1.06	1	0.963	1.003	1.019	1.197	1.176	60.584	63.081	64.044	75.263	73.929	Confluency	Confluency not affected
Bromosporine	Jurkat	-4.674	0.957	1.151	158.288	158.288	0.886	1.027	1	0.92	0.952	0.977	1.189	1.113	0.92	0.952	0.977	1.189	1.113	Cytotoxicity	No Cytotoxicity
Bromosporine	Jurkat	4.393	0.815	0.997	11.839	11.839	0.963	0.891	1	0.994	0.938	0.79	0.846	0.811	84178	79475	66873	71615	68680	Metabolic activity	Metabolic activity not affected
Buparlisib	Jurkat	5.127	0.755	1.023	3102.26	3102.26	0.964	0.996	1	1.045	1.047	0.999	1.025	0.756	89.615	89.831	85.634	87.884	64.795	Confluency	Confluency not affected
Buparlisib	Jurkat	3.042	0.595	1.015	2382.27	2382.27	0.974	0.962	1	1.026	1.058	0.975	0.987	0.6	1.026	1.058	0.975	0.987	0.6	Cytotoxicity	No Cytotoxicity
Buparlisib	Jurkat	0.496	-0.398	0.966	18491.8	18491.8	0.984	0.834	1	0.939	0.925	0.834	0.742	0.377	89892	88570	79882	71074	36114	Metabolic activity	Metabolic activity slightly affected
Carboplatin	Jurkat	0.138	0.957	1	42.072	42.072	0.298	0.979	1	0.969	0.997	0.974	0.995	0.951	83.095	85.505	83.525	85.324	81.602	Confluency	Confluency not affected
Carboplatin	Jurkat	2.308	0.9	1.001	2831.43	2831.43	0.491	0.99	1	0.95	1.07	0.984	0.993	0.905	0.95	1.07	0.984	0.993	0.905	Cytotoxicity	No Cytotoxicity
Carboplatin	Jurkat	-0.017	1	0.593	4.3011e+08	4.3011e+08	0.89	0.824	1	0.863	0.781	0.818	0.83	0.819	82633	74804	78294	79473	78432	Metabolic activity	Metabolic activity not affected
Carfilzomib	Jurkat	3.764	0.83	1	9.654	9.654	0.941	0.897	1	1	0.909	0.803	0.867	0.818	85.791	77.98	68.907	74.348	70.195	Confluency	Confluency not affected
Carfilzomib	Jurkat	4.912	0.549	1.01	12.187	12.187	0.996	0.741	1	1.02	0.883	0.531	0.572	0.543	1.02	0.883	0.531	0.572	0.543	Cytotoxicity	No Cytotoxicity
Carfilzomib	Jurkat	2.932	0.121	1.009	18.416	18.416	1	0.524	1	1.018	0.882	0.128	0.113	0.13	97486	84471	12251	10800	12444	Metabolic activity	Metabolic activity highly affected
Cerdulatinib	Jurkat	3.656	0.982	1.043	40.182	40.182	0.238	1.014	1	1.043	1.087	0.975	0.903	1.069	65.567	68.377	61.331	56.789	67.2	Confluency	Confluency not affected
Cerdulatinib	Jurkat	4.302	0.89	1.016	80.305	80.305	0.894	0.963	1	1.027	1.019	0.925	0.858	0.921	1.027	1.019	0.925	0.858	0.921	Cytotoxicity	No Cytotoxicity
Cerdulatinib	Jurkat	0.045	0.744	1	10.854	10.854	0.509	0.869	1	0.846	0.868	0.898	0.941	0.775	71694	73537	76065	79725	65627	Metabolic activity	Metabolic activity not affected
CHDI00390576	Jurkat	1.282	0.857	0.982	2910.65	2910.65	0.831	0.967	1	1.003	0.954	0.966	0.96	0.877	89.828	85.471	86.517	86.006	78.577	Confluency	Confluency not affected
CHDI00390576	Jurkat	1.498	0.826	0.987	2398.34	2398.34	0.827	0.966	1	1.028	0.957	0.959	0.958	0.842	1.028	0.957	0.959	0.958	0.842	Cytotoxicity	No Cytotoxicity
CHDI00390576	Jurkat	0.472	0.817	1.012	24.509	24.509	0.814	0.911	1	1.02	0.88	0.913	0.852	0.817	100977	87046	90358	84352	80810	Metabolic activity	Metabolic activity not affected
CHDI00465983	Jurkat	4.278	0.903	0.995	121.884	121.884	0.947	0.96	1	1.006	0.978	0.967	0.895	0.912	73.667	71.651	70.851	65.55	66.799	Confluency	Confluency not affected
CHDI00465983	Jurkat	5.085	0.943	1.01	35.668	35.668	0.882	0.977	1	1.003	1.028	0.939	0.93	0.959	1.003	1.028	0.939	0.93	0.959	Cytotoxicity	No Cytotoxicity
CHDI00465983	Jurkat	6.344	0.966	1.038	2247.43	2247.43	0.496	1.028	1	1.032	1.077	1.014	1.065	0.966	85998	89693	84489	88748	80495	Metabolic activity	Metabolic activity not affected
CHM-1	Jurkat	2.459	0.588	0.979	724.688	724.688	0.995	0.89	1	0.973	0.963	0.976	0.71	0.588	77.51	76.651	77.703	56.511	46.855	Confluency	Confluency not affected
CHM-1	Jurkat	1.271	0.448	0.966	572.951	572.951	0.99	0.836	1	0.961	0.929	0.919	0.618	0.461	0.961	0.929	0.919	0.618	0.461	Cytotoxicity	Slight Cytotoxicity
CHM-1	Jurkat	5.043	0.696	1.031	150.09	150.09	0.981	0.909	1	1.02	1.071	0.992	0.688	0.704	89554	94004	87085	60379	61791	Metabolic activity	Metabolic activity not affected
Cisplatin	Jurkat	2.666	0.984	1.026	119.402	119.402	0.164	1.01	1	0.99	1.087	1.01	0.934	1.033	73.714	80.956	75.206	69.526	76.957	Confluency	Confluency not affected
Cisplatin	Jurkat	-4.851	0.809	1.057	79.771	79.771	0.445	0.913	1	0.845	0.582	0.996	0.984	1.13	0.845	0.582	0.996	0.984	1.13	Cytotoxicity	No Cytotoxicity
Cisplatin	Jurkat	-6.728	0.974	1.02	3146.6	3146.6	0.42	0.979	1	0.96	0.989	0.983	0.939	1.02	99849	102826	102198	97582	106061	Metabolic activity	Metabolic activity not affected
Citarinostat	Jurkat	5.112	0.949	0.991	1235.01	1235.01	0.743	0.984	1	0.975	1.003	0.987	0.98	0.949	83.625	86.044	84.616	84.086	81.354	Confluency	Confluency not affected
Citarinostat	Jurkat	0.634	0.838	1.024	1009.84	1009.84	0.901	0.982	1	1.035	1.041	0.967	0.941	0.871	1.035	1.041	0.967	0.941	0.871	Cytotoxicity	No Cytotoxicity
Citarinostat	Jurkat	0.721	0.26	0.978	11207	11207	0.944	0.922	1	0.94	1.016	0.916	0.886	0.632	89986	97324	87697	84796	60491	Metabolic activity	Metabolic activity not affected
Colchicine	Jurkat	5.315	0.65	1.009	76.742	76.742	0.995	0.857	1	1	1.027	0.72	0.663	0.637	85.722	88.104	61.789	56.856	54.606	Confluency	Confluency not affected
Colchicine	Jurkat	5.949	0.545	1.057	79.381	79.381	0.933	0.842	1	0.985	1.187	0.649	0.552	0.539	0.985	1.187	0.649	0.552	0.539	Cytotoxicity	No Cytotoxicity
Colchicine	Jurkat	0.519	0.447	0.987	25.592	25.592	0.978	0.708	1	0.862	0.83	0.595	0.519	0.476	82559	79439	56998	49712	45593	Metabolic activity	Metabolic activity slightly affected
Copanlisib	Jurkat	4.258	0.86	0.99	84.474	84.474	0.524	0.936	1	0.918	1.051	0.903	0.789	0.932	67.241	76.98	66.124	57.813	68.236	Confluency	Confluency not affected
Copanlisib	Jurkat	4.66	0.666	0.966	124.162	124.162	0.795	0.851	1	0.843	1.054	0.885	0.619	0.712	0.843	1.054	0.885	0.619	0.712	Cytotoxicity	No Cytotoxicity
Copanlisib	Jurkat	1.558	0.469	1.04	103.188	103.188	0.985	0.813	1	1.044	1.065	0.753	0.523	0.435	87010	88704	62764	43577	36247	Metabolic activity	Metabolic activity slightly affected
Crizotinib	Jurkat	0.203	0.689	1.01	1376.9	1376.9	0.175	0.903	1	1.098	0.657	1.001	0.919	0.771	81.758	48.959	74.537	68.429	57.419	Confluency	Confluency not affected
Crizotinib	Jurkat	0	1.063	0.553	11.911	11.911	0.096	0.808	1	0.908	0.369	1.083	0.848	0.768	0.908	0.369	1.083	0.848	0.768	Cytotoxicity	No Cytotoxicity
Crizotinib	Jurkat	0	1.013	0.777	2324.06	2324.06	0.355	0.895	1	0.831	0.944	0.836	0.975	0.882	86360	98135	86944	101372	91738	Metabolic activity	Metabolic activity not affected
Cyclophosphamide	Jurkat	5.882	0.954	1.005	2.908	2.908	0.805	0.969	1	1.01	0.94	0.948	0.977	0.951	85.501	79.587	80.282	82.751	80.542	Confluency	Confluency not affected
Cyclophosphamide	Jurkat	4.87	0.973	1.082	6.967	6.967	0.52	1.013	1	1.163	0.989	0.959	0.983	0.977	1.163	0.989	0.959	0.983	0.977	Cytotoxicity	No Cytotoxicity
Cyclophosphamide	Jurkat	1.772	1.024	1.072	78.418	78.418	0.215	1.052	1	1.143	1.072	1.043	1.021	1.027	110367	103548	100705	98591	99216	Metabolic activity	Metabolic activity not affected
Cyclosporin A	Jurkat	0.733	0.841	1.041	539.825	539.825	0.827	0.988	1	1.053	1.081	0.963	0.934	0.857	66.213	68.002	60.539	58.76	53.858	Confluency	Confluency not affected
Cyclosporin A	Jurkat	3.969	0.94	1.062	88.786	88.786	0.715	1.012	1	1.08	1.107	0.987	0.965	0.914	1.08	1.107	0.987	0.965	0.914	Cytotoxicity	No Cytotoxicity
Cyclosporin A	Jurkat	0	0.999	0.791	140815	140815	0.985	0.895	1	0.888	0.894	0.898	0.895	0.903	75175	75718	76081	75822	76494	Metabolic activity	Metabolic activity not affected
Dabrafenib	Jurkat	2.563	0.967	0.995	62.669	62.669	0.742	0.983	1	0.98	1.004	0.973	0.971	0.965	87.803	89.907	87.108	86.928	86.412	Confluency	Confluency not affected
Dabrafenib	Jurkat	3.601	0.854	0.978	182.543	182.543	0.896	0.935	1	0.941	0.994	0.966	0.846	0.863	0.941	0.994	0.966	0.846	0.863	Cytotoxicity	No Cytotoxicity
Dabrafenib	Jurkat	1.488	0.71	0.998	1729.39	1729.39	0.979	0.953	1	0.973	1.023	0.992	0.91	0.73	96305	101265	98204	90054	72221	Metabolic activity	Metabolic activity not affected
Dactolisib	Jurkat	-2.823	0.965	0.998	115.826	115.826	0.112	0.978	1	0.986	0.909	0.978	1.051	0.946	67.862	62.523	67.33	72.319	65.069	Confluency	Confluency not affected
Dactolisib	Jurkat	0.678	0.834	1.016	0.289	0.289	0.518	0.86	1	0.958	0.809	0.746	0.927	0.822	0.958	0.809	0.746	0.927	0.822	Cytotoxicity	No Cytotoxicity
Dactolisib	Jurkat	1.161	0.585	0.989	26.458	26.458	0.997	0.781	1	0.966	0.894	0.652	0.601	0.578	81305	75247	54877	50559	48631	Metabolic activity	Metabolic activity not affected
Dasatinib	Jurkat	0.094	0.894	1	46.993	46.993	0.656	0.948	1	0.949	0.946	0.958	0.965	0.91	84.988	84.706	85.787	86.432	81.486	Confluency	Confluency not affected
Dasatinib	Jurkat	9.153	0.882	0.987	2428.86	2428.86	0.927	0.974	1	0.993	0.967	0.979	0.994	0.882	0.993	0.967	0.979	0.994	0.882	Cytotoxicity	No Cytotoxicity
Dasatinib	Jurkat	3.088	0.844	1.038	1421.9	1421.9	0.879	1.005	1	1.074	1.066	1.013	0.989	0.845	106252	105465	100216	97896	83579	Metabolic activity	Metabolic activity not affected
Decernotinib	Jurkat	0.65	0.942	1.02	1794.19	1794.19	0.728	1.006	1	1.034	1.033	0.996	0.993	0.96	87.544	87.469	84.371	84.09	81.265	Confluency	Confluency not affected
Decernotinib	Jurkat	4.007	1.03	1.064	33.835	33.835	0.2	1.047	1	1.1	1.091	1.015	1.043	1.034	1.1	1.091	1.015	1.043	1.034	Cytotoxicity	No Cytotoxicity
Decernotinib	Jurkat	1.443	1.085	1.044	6344.01	6344.01	0.099	1.047	1	1.083	1.077	1.016	1.049	1.071	104593	104039	98123	101311	103477	Metabolic activity	Metabolic activity not affected
Decitabine	Jurkat	0.588	0.92	1.01	1290.37	1290.37	0.928	0.991	1	1.019	1.01	0.986	0.972	0.939	91.286	90.449	88.339	87.079	84.143	Confluency	Confluency not affected
Decitabine	Jurkat	0.499	0.843	0.994	94.406	94.406	0.972	0.931	1	0.966	0.964	0.922	0.869	0.862	0.966	0.964	0.922	0.869	0.862	Cytotoxicity	No Cytotoxicity
Decitabine	Jurkat	1.173	0.855	1.028	1107.77	1107.77	0.945	0.994	1	1.046	1.04	1.016	0.948	0.867	103512	102901	100501	93786	85752	Metabolic activity	Metabolic activity not affected
Dinaciclib	Jurkat	-5.823	0.949	1.17	5846.75	5846.75	0.62	0.96	1	0.988	1.022	0.864	0.871	1.161	73.606	76.134	64.315	64.875	86.447	Confluency	Confluency not affected
Dinaciclib	Jurkat	-5.391	0.944	1.092	1167.38	1167.38	0.405	0.972	1	0.926	1.029	0.821	0.989	1.092	0.926	1.029	0.821	0.989	1.092	Cytotoxicity	No Cytotoxicity
Dinaciclib	Jurkat	0.008	-0.737	1	1805.18	1805.18	1	0.145	1	0.162	0.147	0.13	0.139	0.128	16885	15289	13469	14499	13307	Metabolic activity	Metabolic activity highly affected
Domatinostat	Jurkat	4.771	0.417	0.944	9210.82	9210.82	0.822	0.935	1	0.879	0.91	0.901	1.031	0.63	64.419	66.62	66.012	75.503	46.114	Confluency	Confluency not affected
Domatinostat	Jurkat	4.528	0.336	0.955	9870.05	9870.05	0.804	0.947	1	0.906	0.925	0.886	1.058	0.636	0.906	0.925	0.886	1.058	0.636	Cytotoxicity	No Cytotoxicity
Domatinostat	Jurkat	1.015	0.641	1.071	1796.99	1796.99	0.925	1.001	1	1.105	1.117	1.033	0.922	0.704	92080	93045	86083	76822	58636	Metabolic activity	Metabolic activity not affected
Doxorubicin	Jurkat	-7.291	1.001	1.071	3158.28	3158.28	0.693	1.008	1	1.037	0.98	0.995	0.993	1.071	75.939	71.816	72.894	72.751	78.438	Confluency	Confluency not affected
Doxorubicin	Jurkat	0.641	0.259	1.015	8711.15	8711.15	0.981	0.939	1	1.051	0.983	0.967	0.871	0.618	1.051	0.983	0.967	0.871	0.618	Cytotoxicity	No Cytotoxicity
Doxorubicin	Jurkat	0.636	-0.68	0.997	20698	20698	0.938	0.885	1	1.095	0.901	0.89	0.823	0.342	91187	75031	74112	68527	28505	Metabolic activity	Metabolic activity slightly affected
Entinostat	Jurkat	3.859	0.931	1.019	9.069	9.069	0.849	0.965	1	1.037	0.967	0.939	0.906	0.947	88.945	82.896	80.57	77.719	81.233	Confluency	Confluency not affected
Entinostat	Jurkat	6.038	0.938	1.044	4.188	4.188	0.549	0.972	1	1.087	0.937	0.912	0.891	1.012	1.087	0.937	0.912	0.891	1.012	Cytotoxicity	No Cytotoxicity
Entinostat	Jurkat	0.151	0.695	0.999	502.382	502.382	0.422	0.877	1	0.904	0.811	0.957	0.923	0.727	86600	77654	91610	88377	69581	Metabolic activity	Metabolic activity not affected
Everolimus	Jurkat	-4.312	0.919	0.984	76.195	76.195	0.2	0.947	1	0.88	0.877	0.969	1.062	0.906	64.474	64.242	70.955	77.812	66.344	Confluency	Confluency not affected
Everolimus	Jurkat	-4.324	0.899	0.946	44.858	44.858	0.136	0.921	1	0.853	0.843	0.947	0.996	0.893	0.853	0.843	0.947	0.996	0.893	Cytotoxicity	No Cytotoxicity
Everolimus	Jurkat	-3.905	0.886	0.972	9.344	9.344	0.25	0.938	1	0.773	0.935	0.975	0.958	0.981	64389	77868	81266	79849	81712	Metabolic activity	Metabolic activity not affected
Fimepinostat	Jurkat	-0.882	0.989	1.265	14.118	14.118	0.931	1.146	1	0.995	1.123	1.195	1.313	1.229	68.489	77.254	82.246	90.345	84.586	Confluency	Confluency not affected
Fimepinostat	Jurkat	-5.456	0.896	1.038	3.372	3.372	0.34	0.995	1	0.792	1.09	1.053	1.119	0.892	0.792	1.09	1.053	1.119	0.892	Cytotoxicity	No Cytotoxicity
Fimepinostat	Jurkat	1.158	0.288	0.865	3566.99	3566.99	0.786	0.802	1	0.731	0.914	0.796	0.772	0.42	61516	76911	66972	64968	35350	Metabolic activity	Metabolic activity slightly affected
Fostamatinib	Jurkat	0.51	0.698	1.004	4685.74	4685.74	0.997	0.957	1	1.004	0.995	0.961	0.911	0.821	79.926	79.195	76.525	72.507	65.401	Confluency	Confluency not affected
Fostamatinib	Jurkat	0.637	0.731	1.038	922.102	922.102	0.929	0.967	1	1.065	1.048	0.951	0.893	0.783	1.065	1.048	0.951	0.893	0.783	Cytotoxicity	No Cytotoxicity
Fostamatinib	Jurkat	1.156	0.92	1.144	654.337	654.337	0.556	1.09	1	1.211	1.231	1.104	1.014	0.925	106276	108031	96899	88959	81152	Metabolic activity	Metabolic activity not affected
Fostamatinib (Free Base)	Jurkat	-0.025	1	0.953	4218.39	4218.39	0.153	0.978	1	0.99	0.957	0.969	1.014	0.958	83.844	81.039	82.013	85.833	81.151	Confluency	Confluency not affected
Fostamatinib (Free Base)	Jurkat	5.285	0.894	1.038	1988.6	1988.6	0.525	1.018	1	0.956	1.107	1.089	1.037	0.894	0.956	1.107	1.089	1.037	0.894	Cytotoxicity	No Cytotoxicity
Fostamatinib (Free Base)	Jurkat	-4.164	0.921	1.034	3.198	3.198	0.318	1	1	0.842	1.106	1.086	1.035	0.91	81348	106802	104934	100022	87858	Metabolic activity	Metabolic activity not affected
GDC-0349	Jurkat	0.405	0.793	0.999	3829.14	3829.14	0.988	0.96	1	0.992	0.981	0.955	0.932	0.873	68.289	67.48	65.713	64.169	60.067	Confluency	Confluency not affected
GDC-0349	Jurkat	0.44	0.558	0.997	10877.3	10877.3	0.998	0.939	1	0.991	0.972	0.947	0.887	0.78	0.991	0.972	0.947	0.887	0.78	Cytotoxicity	No Cytotoxicity
GDC-0349	Jurkat	0.217	0.698	0.998	606.725	606.725	0.985	0.89	1	0.925	0.919	0.886	0.841	0.798	77822	77376	74564	70798	67208	Metabolic activity	Metabolic activity not affected
Geldanamycin	Jurkat	0.033	0.878	1	3346.25	3346.25	0.079	0.944	1	0.963	1.019	0.786	0.971	0.975	60.54	64.072	49.432	61.036	61.278	Confluency	Confluency not affected
Geldanamycin	Jurkat	5.027	0.786	0.976	27.344	27.344	0.928	0.879	1	0.946	0.982	0.745	0.815	0.798	0.946	0.982	0.745	0.815	0.798	Cytotoxicity	No Cytotoxicity
Geldanamycin	Jurkat	2.052	0.633	0.98	78.346	78.346	0.936	0.834	1	0.985	0.95	0.767	0.567	0.7	83418	80488	64973	47983	59250	Metabolic activity	Metabolic activity not affected
Gemcitabine	Jurkat	4.841	0.691	0.988	684.067	684.067	0.925	0.919	1	0.916	0.993	1.044	0.732	0.69	63.067	68.322	71.844	50.349	47.518	Confluency	Confluency not affected
Gemcitabine	Jurkat	1.581	0.601	0.98	298.045	298.045	0.972	0.865	1	0.927	1.014	0.921	0.651	0.602	0.927	1.014	0.921	0.651	0.602	Cytotoxicity	No Cytotoxicity
Gemcitabine	Jurkat	8.748	0.682	1.024	30.762	30.762	0.943	0.852	1	1.005	1.068	0.61	0.712	0.724	84548	89910	51363	59931	60923	Metabolic activity	Metabolic activity not affected
Givinostat	Jurkat	-1.714	1.011	1.198	245.229	245.229	0.934	1.071	1	1.052	0.98	1.046	1.181	1.199	72.415	67.467	71.95	81.251	82.539	Confluency	Confluency not affected
Givinostat	Jurkat	0.757	1.034	1.057	148.473	148.473	0.029	1.048	1	1.149	1.009	1.06	1.03	1.041	1.149	1.009	1.06	1.03	1.041	Cytotoxicity	No Cytotoxicity
Givinostat	Jurkat	2.886	0.762	0.963	888.642	888.642	0.872	0.921	1	0.902	0.981	0.969	0.845	0.762	75918	82604	81521	71156	64164	Metabolic activity	Metabolic activity not affected
GSK-1059615	Jurkat	4.483	0.913	0.992	120.475	120.475	0.266	0.962	1	0.989	0.988	0.968	0.812	1.015	83.746	83.634	82	68.74	85.943	Confluency	Confluency not affected
GSK-1059615	Jurkat	4.523	0.783	0.976	160.953	160.953	0.948	0.907	1	0.944	0.984	0.956	0.762	0.804	0.944	0.984	0.956	0.762	0.804	Cytotoxicity	No Cytotoxicity
GSK-1059615	Jurkat	1.279	0.389	0.984	1213.45	1213.45	0.996	0.872	1	0.992	0.956	0.964	0.723	0.426	95803	92339	93075	69811	41173	Metabolic activity	Metabolic activity slightly affected
GSK-2636771	Jurkat	-4.252	0.961	1.026	14.334	14.334	0.554	0.998	1	0.923	0.973	1.054	1.026	0.998	58.018	61.169	66.252	64.545	62.75	Confluency	Confluency not affected
GSK-2636771	Jurkat	-2.209	0.941	1.075	47.877	47.877	0.595	1.003	1	0.881	0.947	1.052	1.143	1.008	0.881	0.947	1.052	1.143	1.008	Cytotoxicity	No Cytotoxicity
GSK-2636771	Jurkat	-3.685	0.918	1.169	119.87	119.87	0.751	1.014	1	0.862	0.891	1.003	1.254	1.083	72972	75482	84914	106183	91757	Metabolic activity	Metabolic activity not affected
GSK2879552	Jurkat	-5.776	0.97	0.992	35.027	35.027	0.343	0.981	1	0.954	0.956	0.996	0.987	0.993	85.435	85.608	89.238	88.425	88.897	Confluency	Confluency not affected
GSK2879552	Jurkat	-2.16	1	1.058	7.543	7.543	0.561	1.036	1	1.001	1.037	1.104	1.038	1.033	1.001	1.037	1.104	1.038	1.033	Cytotoxicity	No Cytotoxicity
GSK2879552	Jurkat	1.899	0.848	1.064	21000.9	21000.9	0.2	1.061	1	1.092	1.057	1.093	1.076	1.021	108074	104544	108106	106510	101038	Metabolic activity	Metabolic activity not affected
HMN-214	Jurkat	3.672	0.693	0.992	2341.42	2341.42	0.998	0.954	1	0.983	0.99	0.993	0.979	0.694	83.261	83.832	84.106	82.899	58.775	Confluency	Confluency not affected
HMN-214	Jurkat	2.916	0.592	1.001	2799.12	2799.12	0.883	0.955	1	1.108	0.94	0.954	0.982	0.602	1.108	0.94	0.954	0.982	0.602	Cytotoxicity	No Cytotoxicity
HMN-214	Jurkat	0.405	0.117	1.047	4906.49	4906.49	0.92	0.881	1	1.106	0.973	0.813	0.779	0.503	106873	94019	78540	75228	48544	Metabolic activity	Metabolic activity not affected
Iadademstat	Jurkat	-2.356	0.991	1.043	104.082	104.082	0.737	1.012	1	1.006	0.967	1.017	1.032	1.053	86.313	82.944	87.184	88.464	90.331	Confluency	Confluency not affected
Iadademstat	Jurkat	-4.885	0.962	1.154	598.737	598.737	0.918	1.009	1	0.988	0.933	0.928	1.14	1.154	0.988	0.933	0.928	1.14	1.154	Cytotoxicity	No Cytotoxicity
Iadademstat	Jurkat	0	1.003	0.813	88.773	88.773	0.088	0.908	1	0.93	0.857	0.737	1.086	0.95	89027	82032	70570	103988	90966	Metabolic activity	Metabolic activity not affected
Iberdomide	Jurkat	1.017	0.809	1.005	0.586	0.586	0.975	0.842	1	0.898	0.805	0.811	0.8	0.823	71.483	64.08	64.578	63.719	65.495	Confluency	Confluency not affected
Iberdomide	Jurkat	0	1.002	0.667	472304	472304	0.618	0.834	1	0.885	0.749	0.877	0.796	0.865	0.885	0.749	0.877	0.796	0.865	Cytotoxicity	No Cytotoxicity
Iberdomide	Jurkat	-0.91	0.98	1.229	872.752	872.752	0.959	1.035	1	0.987	0.949	1.022	1.108	1.206	86656	83314	89716	97223	105841	Metabolic activity	Metabolic activity not affected
Idelalisib	Jurkat	0	1.12	1.003	648.859	648.859	0.285	1.062	1	1.068	1.088	1.104	0.986	1.07	73.483	74.85	75.943	67.865	73.654	Confluency	Confluency not affected
Idelalisib	Jurkat	4.942	0.964	1.053	315.248	315.248	0.584	1.026	1	1.046	1.077	1.088	0.927	1.001	1.046	1.077	1.088	0.927	1.001	Cytotoxicity	No Cytotoxicity
Idelalisib	Jurkat	-1.003	0.923	0.989	55.938	55.938	0.219	0.953	1	0.825	0.959	0.958	0.983	0.993	69430	80742	80642	82777	83550	Metabolic activity	Metabolic activity not affected
Ixazomib	Jurkat	-2.818	0.992	12.093	52949.5	52949.5	0.251	0.995	1	0.945	0.97	1.123	0.922	1.092	65.031	66.721	77.301	63.416	75.173	Confluency	Confluency not affected
Ixazomib	Jurkat	5.138	0.631	0.997	701.882	701.882	0.983	0.913	1	0.958	1.001	1.03	0.682	0.631	0.958	1.001	1.03	0.682	0.631	Cytotoxicity	No Cytotoxicity
Ixazomib	Jurkat	1.479	0.108	0.988	583.681	583.681	0.991	0.77	1	0.928	1.037	0.924	0.382	0.121	78078	87268	77753	32174	10192	Metabolic activity	Metabolic activity highly affected
Lenalidomide	Jurkat	0.352	0.948	1.003	0.424	0.424	0.294	0.961	1	0.996	0.912	0.993	0.96	0.93	62.609	57.345	62.411	60.378	58.494	Confluency	Confluency not affected
Lenalidomide	Jurkat	0.121	0.857	1	22.738	22.738	0.722	0.927	1	0.945	0.905	0.96	0.912	0.892	0.945	0.905	0.96	0.912	0.892	Cytotoxicity	No Cytotoxicity
Lenalidomide	Jurkat	0	1	0.8	1.71775e+08	1.71775e+08	0.392	0.9	1	0.931	0.895	0.809	0.905	0.96	78892	75773	68516	76627	81315	Metabolic activity	Metabolic activity not affected
Lirametostat	Jurkat	2.644	0.928	1.015	1239.43	1239.43	0.908	0.999	1	1.006	1.031	1.024	0.984	0.929	69.255	70.941	70.437	67.692	63.908	Confluency	Confluency not affected
Lirametostat	Jurkat	2.737	0.891	1.008	1335.86	1335.86	0.955	0.988	1	1.005	1.001	1.028	0.972	0.892	1.005	1.001	1.028	0.972	0.892	Cytotoxicity	No Cytotoxicity
Lirametostat	Jurkat	4.342	0.851	1.014	4562.52	4562.52	0.986	1.003	1	1.014	1.022	1.013	1.02	0.856	85369	85987	85282	85879	72032	Metabolic activity	Metabolic activity not affected
LMK235	Jurkat	-0.596	0.994	1.383	1356.68	1356.68	0.991	1.076	1	0.982	1.029	1.062	1.163	1.296	67.591	70.794	73.069	80.057	89.189	Confluency	Confluency not affected
LMK235	Jurkat	-3.428	1.005	1.265	1764.29	1764.29	0.848	1.045	1	0.947	0.991	1.084	1.038	1.265	0.947	0.991	1.084	1.038	1.265	Cytotoxicity	No Cytotoxicity
LMK235	Jurkat	4.114	0.694	1.005	1200.22	1200.22	0.973	0.947	1	0.997	0.979	1.043	0.905	0.694	83896	82419	87772	76191	58426	Metabolic activity	Metabolic activity not affected
Methotrexate	Jurkat	1.076	0.585	0.985	13.876	13.876	0.993	0.756	1	0.943	0.828	0.619	0.576	0.603	80.901	71.007	53.065	49.357	51.744	Confluency	Confluency not affected
Methotrexate	Jurkat	1.106	0.577	1.026	25.124	25.124	0.99	0.792	1	1.047	0.897	0.666	0.571	0.585	1.047	0.897	0.666	0.571	0.585	Cytotoxicity	No Cytotoxicity
Methotrexate	Jurkat	0.912	0.722	1.068	641.284	641.284	0.917	0.983	1	1.121	1.083	1.003	0.865	0.746	107335	103678	96014	82867	71458	Metabolic activity	Metabolic activity not affected
MG-132	Jurkat	7.473	0.648	1.004	295.867	295.867	0.977	0.895	1	1.009	0.99	1.016	0.605	0.69	85.464	83.812	86.005	51.263	58.407	Confluency	Confluency not affected
MG-132	Jurkat	5.511	0.461	0.97	481.298	481.298	0.993	0.836	1	0.953	0.939	0.989	0.471	0.461	0.953	0.939	0.989	0.471	0.461	Cytotoxicity	Slight Cytotoxicity
MG-132	Jurkat	4.533	0.11	0.894	845.047	845.047	0.96	0.726	1	0.799	0.84	0.938	0.359	0.11	77147	81168	90632	34648	10669	Metabolic activity	Metabolic activity highly affected
Milciclib	Jurkat	3.691	0.988	1.003	292.354	292.354	0.2	0.998	1	1.014	0.985	1.014	0.969	1.006	69.784	67.801	69.759	66.686	69.239	Confluency	Confluency not affected
Milciclib	Jurkat	4.658	0.846	0.981	137.388	137.388	0.784	0.931	1	0.986	0.958	0.956	0.794	0.897	0.986	0.958	0.956	0.794	0.897	Cytotoxicity	No Cytotoxicity
Milciclib	Jurkat	5.235	0.747	1.005	130.478	130.478	0.879	0.907	1	1.048	0.965	0.953	0.684	0.809	88225	81250	80231	57597	68100	Metabolic activity	Metabolic activity not affected
MK-5108	Jurkat	4.975	0.866	1.011	71.893	71.893	0.993	0.949	1	1.015	1.018	0.89	0.865	0.868	75.603	75.807	66.266	64.428	64.61	Confluency	Confluency not affected
MK-5108	Jurkat	4.309	0.907	1.006	66.442	66.442	0.724	0.963	1	0.966	1.053	0.922	0.881	0.932	0.966	1.053	0.922	0.881	0.932	Cytotoxicity	No Cytotoxicity
MK-5108	Jurkat	4.273	0.759	1.023	111.876	111.876	0.987	0.92	1	1.022	1.046	0.922	0.763	0.756	106269	108755	95853	79283	78578	Metabolic activity	Metabolic activity not affected
MLN-8054	Jurkat	4.426	0.791	1.01	913.664	913.664	0.879	0.965	1	0.953	1.059	1.029	0.879	0.791	59.899	66.585	64.687	55.266	49.745	Confluency	Confluency not affected
MLN-8054	Jurkat	1.607	0.612	0.976	1126.37	1126.37	0.944	0.906	1	0.913	1.017	0.967	0.812	0.623	0.913	1.017	0.967	0.812	0.623	Cytotoxicity	No Cytotoxicity
MLN-8054	Jurkat	0.971	0.001	0.983	13233.6	13233.6	0.993	0.933	1	0.971	0.993	0.955	0.913	0.558	82197	84083	80849	77352	47266	Metabolic activity	Metabolic activity not affected
Mocetinostat	Jurkat	4.198	0.823	1.009	197.955	197.955	0.845	0.946	1	1.003	1.024	1.001	0.76	0.886	69.049	70.446	68.9	52.271	60.959	Confluency	Confluency not affected
Mocetinostat	Jurkat	1.588	0.633	1.002	504.376	504.376	0.999	0.906	1	0.997	1.009	0.975	0.726	0.636	0.997	1.009	0.975	0.726	0.636	Cytotoxicity	No Cytotoxicity
Mocetinostat	Jurkat	0.717	-0.311	0.908	10334.8	10334.8	0.949	0.808	1	0.892	0.841	0.822	0.747	0.3	75112	70759	69174	62899	25257	Metabolic activity	Metabolic activity slightly affected
Molibresib	Jurkat	2.563	0.876	1.02	2255.26	2255.26	0.959	1.001	1	1.016	1.033	1.03	1.004	0.879	80.899	82.232	81.989	79.905	69.995	Confluency	Confluency not affected
Molibresib	Jurkat	3.647	0.848	1.016	1168.75	1168.75	0.866	0.984	1	0.992	1.003	1.067	0.955	0.848	0.992	1.003	1.067	0.955	0.848	Cytotoxicity	No Cytotoxicity
Molibresib	Jurkat	8.44	0.882	1.038	533.602	533.602	0.475	0.998	1	0.916	1.061	1.175	0.878	0.887	80384	93142	103135	77029	77864	Metabolic activity	Metabolic activity not affected
Nexturastat A	Jurkat	0.671	0.966	0.999	4.338	4.338	0.358	0.977	1	0.989	0.978	0.98	0.935	0.989	83.772	82.766	83.002	79.129	83.759	Confluency	Confluency not affected
Nexturastat A	Jurkat	2.37	0.921	1.067	594.81	594.81	0.673	1.031	1	1.052	1.146	1.069	0.955	0.92	1.052	1.146	1.069	0.955	0.92	Cytotoxicity	No Cytotoxicity
Nexturastat A	Jurkat	2.611	0.653	1.076	2128.95	2128.95	0.913	1.019	1	1.048	1.152	1.105	1.024	0.66	101189	111291	106766	98920	63767	Metabolic activity	Metabolic activity not affected
NFAT activation inhibitor III	Jurkat	4.501	0.879	1.001	2.983	2.983	0.583	0.915	1	1.001	0.877	0.804	0.97	0.864	74.567	65.33	59.84	72.231	64.373	Confluency	Confluency not affected
NFAT activation inhibitor III	Jurkat	0	1	0.737	755.784	755.784	0.186	0.869	1	0.945	0.784	0.732	1.043	0.839	0.945	0.784	0.732	1.043	0.839	Cytotoxicity	No Cytotoxicity
NFAT activation inhibitor III	Jurkat	3.494	0.833	1.051	1513.06	1513.06	0.823	1.016	1	1.042	1.04	1.124	1.009	0.834	108373	108088	116907	104925	86659	Metabolic activity	Metabolic activity not affected
Nintedanib	Jurkat	2.779	0.565	0.98	1234.43	1234.43	0.992	0.905	1	0.986	0.955	0.981	0.832	0.566	78.469	76	78.085	66.206	45.051	Confluency	Confluency not affected
Nintedanib	Jurkat	4.196	0.537	0.966	1141.88	1141.88	0.978	0.886	1	0.929	0.948	0.988	0.81	0.537	0.929	0.948	0.988	0.81	0.537	Cytotoxicity	No Cytotoxicity
Nintedanib	Jurkat	0.357	0.708	0.999	5437.41	5437.41	0.868	0.943	1	1.009	0.93	0.949	0.919	0.827	88540	81606	83262	80612	72542	Metabolic activity	Metabolic activity not affected
Niraparib	Jurkat	6.162	0.915	1.045	2093.36	2093.36	0.824	1.027	1	1.073	1.045	1.056	1.048	0.915	67.485	65.729	66.375	65.885	57.56	Confluency	Confluency not affected
Niraparib	Jurkat	3.927	0.94	1.056	1415.51	1415.51	0.489	1.036	1	1.113	1.006	1.105	1.032	0.94	1.113	1.006	1.105	1.032	0.94	Cytotoxicity	No Cytotoxicity
Niraparib	Jurkat	-5.942	0.951	1.057	29.171	29.171	0.408	1.005	1	0.947	0.907	1.173	0.992	1.008	80175	76823	99344	83979	85350	Metabolic activity	Metabolic activity not affected
Nocodazole	Jurkat	3.453	0.731	1.055	1054.17	1054.17	0.88	0.991	1	1.016	1.061	1.142	0.907	0.731	69.89	73.046	78.58	62.437	50.31	Confluency	Confluency not affected
Nocodazole	Jurkat	1.537	0.577	1.039	991.928	991.928	0.98	0.945	1	1.034	1.084	1.023	0.807	0.59	1.034	1.084	1.023	0.807	0.59	Cytotoxicity	No Cytotoxicity
Nocodazole	Jurkat	5.805	0.571	0.988	70.835	70.835	0.919	0.809	1	0.881	1.084	0.621	0.589	0.554	74132	91222	52262	49547	46627	Metabolic activity	Metabolic activity not affected
Nutlin-3	Jurkat	0	0.999	0.937	45.422	45.422	0.167	0.968	1	0.971	0.92	1.008	0.98	0.963	87.009	82.421	90.301	87.777	86.286	Confluency	Confluency not affected
Nutlin-3	Jurkat	0.225	0.9	1.001	917.605	917.605	0.536	0.966	1	0.993	0.951	0.962	0.985	0.917	0.993	0.951	0.962	0.985	0.917	Cytotoxicity	No Cytotoxicity
Nutlin-3	Jurkat	2.616	0.835	1.003	2671.01	2671.01	0.967	0.984	1	0.983	1.015	1.016	0.991	0.84	97227	100425	100533	98091	83155	Metabolic activity	Metabolic activity not affected
Olaparib	Jurkat	-0.05	1	0.952	2261.09	2261.09	0.157	0.979	1	0.954	1.018	0.974	0.975	0.969	69.878	74.553	71.34	71.412	71.008	Confluency	Confluency not affected
Olaparib	Jurkat	-3.037	0.972	1.006	3.189	3.189	0.306	0.996	1	0.942	1.034	1	1.014	0.977	0.942	1.034	1	1.014	0.977	Cytotoxicity	No Cytotoxicity
Olaparib	Jurkat	4.954	0.937	1.058	32.435	32.435	0.659	0.998	1	1.084	1.09	0.911	0.899	1.001	90280	90809	75912	74912	83400	Metabolic activity	Metabolic activity not affected
Omipalisib	Jurkat	-3.489	0.891	1.119	2226.97	2226.97	0.515	0.921	1	0.98	0.797	0.785	0.904	1.118	71.813	58.408	57.493	66.216	81.91	Confluency	Confluency not affected
Omipalisib	Jurkat	4.751	0.795	1.019	6.648	6.648	0.715	0.877	1	1.038	0.823	0.728	0.735	0.923	1.038	0.823	0.728	0.735	0.923	Cytotoxicity	No Cytotoxicity
Omipalisib	Jurkat	1.514	0.544	1.048	30.88	30.88	0.981	0.795	1	1.098	0.966	0.621	0.524	0.563	91506	80448	51710	43661	46892	Metabolic activity	Metabolic activity not affected
Onametostat	Jurkat	-3.111	0.956	0.981	79.802	79.802	0.186	0.966	1	0.916	0.951	0.973	0.978	0.985	68.223	70.818	72.437	72.793	73.346	Confluency	Confluency not affected
Onametostat	Jurkat	0	1	0.869	277999	277999	0.279	0.934	1	0.949	0.883	0.975	0.884	0.982	0.949	0.883	0.975	0.884	0.982	Cytotoxicity	No Cytotoxicity
Onametostat	Jurkat	8.323	0.977	1.016	251.09	251.09	0.322	1.003	1	1.012	0.982	1.069	0.979	0.975	105197	102088	111140	101736	101376	Metabolic activity	Metabolic activity not affected
Onatasertib	Jurkat	2.741	0.675	1.061	1128.18	1128.18	0.946	0.988	1	1.117	1.052	1.074	0.9	0.675	70.239	66.151	67.545	56.565	42.474	Confluency	Confluency not affected
Onatasertib	Jurkat	3.169	0.586	1.077	1073.41	1073.41	0.958	0.982	1	1.121	1.075	1.111	0.859	0.586	1.121	1.075	1.111	0.859	0.586	Cytotoxicity	No Cytotoxicity
Onatasertib	Jurkat	1.841	0.722	0.939	1713.91	1713.91	0.76	0.906	1	0.857	0.964	0.935	0.881	0.73	72606	81656	79197	74626	61870	Metabolic activity	Metabolic activity not affected
Oxaliplatin	Jurkat	-6.389	0.865	0.99	36.252	36.252	0.423	0.926	1	0.84	0.755	1.011	0.989	0.969	62.547	56.241	75.319	73.684	72.136	Confluency	Confluency not affected
Oxaliplatin	Jurkat	-4.293	0.866	1.074	58.843	58.843	0.661	0.959	1	0.835	0.765	1.055	1.042	1.105	0.835	0.765	1.055	1.042	1.105	Cytotoxicity	No Cytotoxicity
Oxaliplatin	Jurkat	-4.462	0.919	1.016	7882.76	7882.76	0.282	0.922	1	0.909	0.865	0.936	0.884	0.991	94508	89976	97307	91952	103035	Metabolic activity	Metabolic activity not affected
Paclitaxel	Jurkat	0.629	0.601	0.997	12277.3	12277.3	0.985	0.963	1	1.005	0.989	0.964	0.939	0.81	85.074	83.759	81.633	79.492	68.57	Confluency	Confluency not affected
Paclitaxel	Jurkat	3.455	0.845	1.078	9.629	9.629	0.804	0.937	1	1.156	0.953	0.883	0.854	0.797	1.156	0.953	0.883	0.854	0.797	Cytotoxicity	No Cytotoxicity
Paclitaxel	Jurkat	9.093	0.605	1.025	3.094	3.094	0.894	0.73	1	1.05	0.568	0.576	0.534	0.744	101404	54897	55607	51573	71844	Metabolic activity	Metabolic activity not affected
Palbociclib	Jurkat	0	0.827	0.999	0.081	0.081	0.148	0.913	1	0.829	0.902	0.974	1.041	0.813	60.742	66.091	71.326	76.263	59.543	Confluency	Confluency not affected
Palbociclib	Jurkat	0.014	0.822	1	85.921	85.921	0.164	0.912	1	0.851	0.93	0.95	1.032	0.793	0.851	0.93	0.95	1.032	0.793	Cytotoxicity	No Cytotoxicity
Palbociclib	Jurkat	-3.728	0.964	0.815	9347.67	9347.67	0.361	0.961	1	0.877	0.988	0.96	0.995	0.88	73077	82348	80002	82915	73327	Metabolic activity	Metabolic activity not affected
Panobinostat	Primary T cells CD4+ naive	5.208	0.869	1.131	1988.3	1988.3	0.481	1.094	1	1.2	1.02	1.295	1.133	0.869	20.304	17.262	21.908	19.163	14.696	Confluency	Confluency not affected
Panobinostat	Primary T cells CD8+ naive	0.114	0.747	1.004	678.363	678.363	0.042	0.897	1	1.187	0.473	1.085	0.774	0.932	19.484	7.759	17.804	12.702	15.293	Confluency	Confluency not affected
Panobinostat	Jurkat	-4.922	0.95	0.993	28.608	28.608	0.381	0.972	1	0.912	0.937	1.009	0.992	0.978	78.185	80.362	86.543	85.065	83.918	Confluency	Confluency not affected
Panobinostat	Primary T cells CD4+ activated	-2.261	1.017	1.183	40.717	40.717	0.404	1.096	1	1.043	1.013	1.167	1.348	1.017	56.759	55.136	63.514	73.347	55.369	Confluency	Confluency not affected
Panobinostat	Primary T cells CD8+ activated	-3.061	0.954	1.238	133.854	133.854	0.918	1.06	1	0.974	0.886	1.036	1.265	1.21	53.541	48.718	56.923	69.519	66.486	Confluency	Confluency not affected
Panobinostat	Primary T cells CD4+ naive	6.336	0.853	1.142	2333.1	2333.1	0.34	1.106	1	1.292	0.906	1.328	1.185	0.853	1.292	0.906	1.328	1.185	0.853	Cytotoxicity	No Cytotoxicity
Panobinostat	Primary T cells CD4+ activated	2.044	1.247	1.017	15.237	15.237	0.272	1.147	1	1.039	1.077	1.319	1.502	0.92	1.039	1.077	1.319	1.502	0.92	Cytotoxicity	No Cytotoxicity
Panobinostat	Jurkat	-0.007	1	0.798	336891	336891	0.531	0.902	1	0.94	0.843	0.933	0.873	0.921	0.94	0.843	0.933	0.873	0.921	Cytotoxicity	No Cytotoxicity
Panobinostat	Primary T cells CD8+ naive	4.908	0.884	1.166	2.915	2.915	0.248	0.966	1	1.336	0.493	1.161	0.814	1.064	1.336	0.493	1.161	0.814	1.064	Cytotoxicity	No Cytotoxicity
Panobinostat	Primary T cells CD8+ activated	-3.673	0.96	1.323	110.697	110.697	0.949	1.102	1	0.993	0.888	1.108	1.341	1.305	0.993	0.888	1.108	1.341	1.305	Cytotoxicity	No Cytotoxicity
Panobinostat	Primary T cells CD8+ naive	0.282	0.717	0.999	24.138	24.138	0.994	0.854	1	0.913	0.881	0.836	0.779	0.766	14182	13688	12992	12103	11910	Metabolic activity	Metabolic activity not affected
Panobinostat	Primary T cells CD8+ activated	3.994	0.747	1.002	11.508	11.508	0.982	0.852	1	1.003	0.909	0.738	0.725	0.778	69764	69764	69764	69764	69764	Metabolic activity	Metabolic activity not affected
Panobinostat	Primary T cells CD4+ naive	0.496	0.751	0.986	6.013	6.013	0.626	0.839	1	0.856	0.957	0.728	0.726	0.813	12562	14055	10691	10657	11935	Metabolic activity	Metabolic activity not affected
Panobinostat	Jurkat	4.695	0.75	1.028	6.507	6.507	0.852	0.851	1	1.055	0.782	0.681	0.72	0.849	101059	74928	65193	68975	81261	Metabolic activity	Metabolic activity not affected
Panobinostat	Primary T cells CD4+ activated	3.926	0.706	0.999	9.09	9.09	0.706	0.821	1	0.998	0.826	0.627	0.616	0.875	70367.5	70367.5	70367.5	70367.5	70367.5	Metabolic activity	Metabolic activity not affected
PCI-34051	Jurkat	0.594	1.006	1.006	1352.66	1352.66	0.002	1.006	1	1.012	1.006	1.005	1.011	1.003	90.67	90.117	90.017	90.569	89.846	Confluency	Confluency not affected
PCI-34051	Jurkat	-4.809	0.959	0.987	253.182	253.182	0.124	0.968	1	0.955	0.926	0.954	1.037	0.938	0.955	0.926	0.954	1.037	0.938	Cytotoxicity	No Cytotoxicity
PCI-34051	Jurkat	0.001	1.029	1	917.171	917.171	0.171	1.015	1	1.03	0.992	1.021	1.009	1.021	101905	98146	100990	99875	101070	Metabolic activity	Metabolic activity not affected
Pemetrexed	Jurkat	1.8	0.837	1.003	18.524	18.524	0.999	0.912	1	1.005	0.962	0.845	0.839	0.835	73.646	70.448	61.904	61.439	61.194	Confluency	Confluency not affected
Pemetrexed	Jurkat	2.094	0.785	0.998	59.268	59.268	0.958	0.903	1	0.992	0.997	0.837	0.821	0.75	0.992	0.997	0.837	0.821	0.75	Cytotoxicity	No Cytotoxicity
Pemetrexed	Jurkat	4.642	0.849	1.056	4375.67	4375.67	0.81	1.041	1	1.024	1.108	1.057	1.09	0.853	85337	92330	88071	90806	71082	Metabolic activity	Metabolic activity not affected
Pemrametostat	Jurkat	4.624	0.947	1.034	1753.78	1753.78	0.687	1.021	1	1.054	1.064	1.015	1.029	0.947	66.301	66.88	63.853	64.731	59.539	Confluency	Confluency not affected
Pemrametostat	Jurkat	0	1.147	0.989	14614.2	14614.2	0.743	1.068	1	1.075	1.09	1.063	1.05	1.053	1.075	1.09	1.063	1.05	1.053	Cytotoxicity	No Cytotoxicity
Pemrametostat	Jurkat	-4.132	0.947	1.198	2850.69	2850.69	0.913	0.974	1	0.952	0.904	0.931	0.95	1.197	80632	76534	78887	80461	101370	Metabolic activity	Metabolic activity not affected
PF-04691502	Jurkat	4.736	0.821	0.988	112	112	0.694	0.923	1	1.014	0.951	0.927	0.741	0.9	85.848	80.562	78.454	62.736	76.243	Confluency	Confluency not affected
PF-04691502	Jurkat	4.549	0.694	0.988	113.55	113.55	0.952	0.873	1	1.024	0.94	0.882	0.666	0.721	1.024	0.94	0.882	0.666	0.721	Cytotoxicity	No Cytotoxicity
PF-04691502	Jurkat	0.78	0.403	1.051	143.876	143.876	0.976	0.81	1	1.076	1.011	0.734	0.562	0.402	103939	97681	70918	54332	38860	Metabolic activity	Metabolic activity slightly affected
PHA-793887	Jurkat	9.714	0.591	0.942	2395.15	2395.15	0.889	0.899	1	0.887	0.876	0.978	0.97	0.591	70.612	69.738	77.896	77.198	47.046	Confluency	Confluency not affected
PHA-793887	Jurkat	4.759	-0.049	0.989	9492.77	9492.77	0.925	0.973	1	0.914	0.908	1.048	1.073	0.406	0.914	0.908	1.048	1.073	0.406	Cytotoxicity	Slight Cytotoxicity
PHA-793887	Jurkat	4.724	0.392	1.175	5552.77	5552.77	0.913	1.134	1	1.171	1.203	1.259	1.242	0.438	102770	105555	110520	109008	38400	Metabolic activity	Metabolic activity slightly affected
Pilaralisib	Jurkat	9.656	0.976	1	1112.76	1112.76	0.39	0.996	1	0.978	1.009	1.014	0.994	0.976	83.913	86.499	86.967	85.24	83.71	Confluency	Confluency not affected
Pilaralisib	Jurkat	3.813	0.942	1.067	618.55	618.55	0.709	1.037	1	1.058	1.107	1.104	0.959	0.942	1.058	1.107	1.104	0.959	0.942	Cytotoxicity	No Cytotoxicity
Pilaralisib	Jurkat	3.189	0.877	1.021	913.422	913.422	0.959	0.991	1	1.016	1.035	1.033	0.939	0.877	97252	99088	98934	89904	84024	Metabolic activity	Metabolic activity not affected
Pinometostat	Jurkat	-4.619	0.999	0.93	6915.98	6915.98	0.113	0.996	1	0.929	0.934	1.11	1.019	0.941	68.079	68.414	81.318	74.638	68.901	Confluency	Confluency not affected
Pinometostat	Jurkat	0	1	1.124	2739.78	2739.78	0.061	1.062	1	0.982	1.061	1.253	1.011	1.002	0.982	1.061	1.253	1.011	1.002	Cytotoxicity	No Cytotoxicity
Pinometostat	Jurkat	5.668	0.908	1.043	348.099	348.099	0.608	1.003	1	0.998	1.048	1.124	0.858	0.958	83170	87347	93668	71471	79833	Metabolic activity	Metabolic activity not affected
PJ34	Jurkat	-0.348	0.967	0.967	5220.93	5220.93	0	0.967	1	0.971	0.933	0.94	0.99	0.968	82.251	79.012	79.555	83.803	81.955	Confluency	Confluency not affected
PJ34	Jurkat	-5.537	0.962	1.201	7062.2	7062.2	0.934	0.97	1	0.966	0.947	0.963	0.932	1.171	0.966	0.947	0.963	0.932	1.171	Cytotoxicity	No Cytotoxicity
PJ34	Jurkat	-5.287	1.004	1.125	3029.97	3029.97	0.718	1.016	1	0.99	1.033	1.041	0.955	1.125	95657	99741	100558	92291	108659	Metabolic activity	Metabolic activity not affected
Pomalidomide	Jurkat	0	1	0.874	56388.3	56388.3	0.655	0.937	1	0.955	0.902	0.943	0.948	0.94	71.106	67.163	70.186	70.596	70.025	Confluency	Confluency not affected
Pomalidomide	Jurkat	4.018	0.825	1.009	15.828	15.828	0.25	0.91	1	1.045	0.986	0.512	1.027	0.936	1.045	0.986	0.512	1.027	0.936	Cytotoxicity	No Cytotoxicity
Pomalidomide	Jurkat	-2.984	1.002	1.104	124.17	124.17	0.949	1.041	1	0.995	1.011	1.037	1.121	1.088	103495	105137	107829	116521	113113	Metabolic activity	Metabolic activity not affected
Pracinostat	Primary T cells CD4+ naive	-4.453	0.872	1.086	3.516	3.516	0.33	1.02	1	0.744	1.129	1.29	1.053	0.873	12.595	19.101	21.817	17.816	14.761	Confluency	Confluency not affected
Pracinostat	Jurkat	0	1.001	0.882	394.434	394.434	0.136	0.942	1	0.945	0.95	0.862	1.044	0.908	70.338	70.774	64.21	77.709	67.594	Confluency	Confluency not affected
Pracinostat	Jurkat	0	0.993	0.769	794.319	794.319	0.269	0.881	1	0.918	0.836	0.799	1.018	0.852	0.918	0.836	0.799	1.018	0.852	Cytotoxicity	No Cytotoxicity
Pracinostat	Primary T cells CD4+ naive	-0.074	1	1.119	103.607	103.607	0.014	1.057	1	0.794	1.186	1.384	1.035	0.897	0.794	1.186	1.384	1.035	0.897	Cytotoxicity	No Cytotoxicity
Pracinostat	Jurkat	4.42	0.621	1.021	817.918	817.918	0.952	0.934	1	1.087	0.964	1.031	0.737	0.621	113042	100188	107211	76653	64539	Metabolic activity	Metabolic activity not affected
Pracinostat	Primary T cells CD4+ naive	0.255	0.844	1.002	364.071	364.071	0.823	0.944	1	0.982	0.951	0.917	0.946	0.877	14413	13962	13466	13880	12869	Metabolic activity	Metabolic activity not affected
Prednisone	Jurkat	-1.939	0.995	1.02	739.926	739.926	0.559	1.001	1	1.009	0.981	0.993	1.009	1.021	85.416	83.022	84.035	85.411	86.425	Confluency	Confluency not affected
Prednisone	Jurkat	-1.153	0.995	1.244	2420.89	2420.89	0.957	1.029	1	0.964	1.007	1.021	1.054	1.205	0.964	1.007	1.021	1.054	1.205	Cytotoxicity	No Cytotoxicity
Prednisone	Jurkat	-1.296	0.939	1.098	22.114	22.114	0.671	1.023	1	0.872	0.991	1.074	1.044	1.153	84231	95765	103727	100852	111409	Metabolic activity	Metabolic activity not affected
Quisinostat	Jurkat	-2.861	0.922	0.987	82.77	82.77	0.283	0.949	1	0.847	0.918	0.963	1.018	0.957	71.71	77.735	81.572	86.165	81.012	Confluency	Confluency not affected
Quisinostat	Jurkat	0	1	0.859	349.143	349.143	0.107	0.929	1	0.816	1.068	0.897	0.958	0.908	0.816	1.068	0.897	0.958	0.908	Cytotoxicity	No Cytotoxicity
Quisinostat	Jurkat	3.708	0.678	0.972	121.229	121.229	0.877	0.859	1	0.876	1.039	0.875	0.688	0.667	84653	100360	84530	66499	64468	Metabolic activity	Metabolic activity not affected
R-547	Jurkat	1.203	1.021	1.078	259.639	259.639	0.16	1.06	1	1.071	1.179	1.042	1.045	1.012	79.742	87.797	77.591	77.831	75.386	Confluency	Confluency not affected
R-547	Jurkat	-4.853	0.982	1.055	33.386	33.386	0.63	1.018	1	1.012	0.934	1.083	1.041	1.041	1.012	0.934	1.083	1.041	1.041	Cytotoxicity	No Cytotoxicity
R-547	Jurkat	1.126	-0.04	1.038	2325.52	2325.52	0.993	0.886	1	1.09	1.023	1.003	0.739	0.134	113322	106395	104259	76805	13909	Metabolic activity	Metabolic activity highly affected
Rapamycin	Jurkat	0.41	0.683	1.007	3944.4	3944.4	0.978	0.946	1	1.01	0.98	0.933	0.902	0.81	75.2	72.979	69.503	67.164	60.347	Confluency	Confluency not affected
Rapamycin	Jurkat	4.091	0.831	1.012	956.716	956.716	0.892	0.975	1	0.973	1.022	1.054	0.913	0.831	0.973	1.022	1.054	0.913	0.831	Cytotoxicity	No Cytotoxicity
Rapamycin	Jurkat	0.219	0.629	0.997	163.094	163.094	0.816	0.842	1	0.859	0.948	0.789	0.77	0.742	89273	98512	81985	80026	77112	Metabolic activity	Metabolic activity not affected
Ravoxertinib	Jurkat	0.916	0.881	1.025	1.353	1.353	0.751	0.915	1	0.989	0.841	0.884	0.894	0.886	73.647	62.648	65.807	66.561	66.014	Confluency	Confluency not affected
Ravoxertinib	Jurkat	4.54	0.981	1.051	3.103	3.103	0.373	1.002	1	1.102	0.921	1.005	0.983	1.016	1.102	0.921	1.005	0.983	1.016	Cytotoxicity	No Cytotoxicity
Ravoxertinib	Jurkat	-0.738	0.987	1.104	183.74	183.74	0.964	1.029	1	0.977	0.997	1.039	1.072	1.102	101579	103641	108029	111432	114580	Metabolic activity	Metabolic activity not affected
RGB-286638	Jurkat	0	1	0.809	2381.15	2381.15	0.265	0.905	1	0.976	0.788	0.898	0.951	0.909	71.502	57.705	65.789	69.692	66.601	Confluency	Confluency not affected
RGB-286638	Jurkat	1.658	0.613	0.996	5.307	5.307	0.988	0.745	1	0.969	0.715	0.581	0.639	0.62	0.969	0.715	0.581	0.639	0.62	Cytotoxicity	No Cytotoxicity
RGB-286638	Jurkat	2.891	0.209	1.026	24.35	24.35	0.998	0.599	1	1.053	0.968	0.223	0.221	0.198	87721	80683	18586	18418	16470	Metabolic activity	Metabolic activity highly affected
Ribociclib	Jurkat	-3.653	0.988	1.099	53.727	53.727	0.831	1.039	1	1.001	0.964	1.089	1.063	1.135	73.312	70.641	79.743	77.832	83.141	Confluency	Confluency not affected
Ribociclib	Jurkat	-3.739	0.932	1.022	65.121	65.121	0.516	0.972	1	0.914	0.883	1.007	0.984	1.06	0.914	0.883	1.007	0.984	1.06	Cytotoxicity	No Cytotoxicity
Ribociclib	Jurkat	0.038	0.735	1	538.892	538.892	0.979	0.874	1	0.887	0.874	0.862	0.879	0.856	73866	72852	71845	73226	71277	Metabolic activity	Metabolic activity not affected
Ricolinostat	Jurkat	4.246	0.979	1.01	481.567	481.567	0.703	1.002	1	1.011	1.001	1.027	0.976	0.984	86.738	85.887	88.082	83.746	84.349	Confluency	Confluency not affected
Ricolinostat	Jurkat	3.881	0.881	1.004	1268.24	1268.24	0.562	0.982	1	1.013	0.933	1.07	0.969	0.881	1.013	0.933	1.07	0.969	0.881	Cytotoxicity	No Cytotoxicity
Ricolinostat	Jurkat	1.796	0.643	0.922	1663.37	1663.37	0.85	0.878	1	0.874	0.881	0.933	0.841	0.655	83727	84355	89351	80509	62682	Metabolic activity	Metabolic activity not affected
Rigosertib	Jurkat	3.408	0.797	1.01	832.676	832.676	0.996	0.964	1	1.017	1.007	1.014	0.871	0.797	91.13	90.203	90.784	78.02	71.376	Confluency	Confluency not affected
Rigosertib	Jurkat	1.644	0.619	0.969	535.709	535.709	0.971	0.88	1	0.92	0.988	0.948	0.711	0.621	0.92	0.988	0.948	0.711	0.621	Cytotoxicity	No Cytotoxicity
Rigosertib	Jurkat	5.403	0.447	1.005	123.568	123.568	0.998	0.792	1	1.007	1.008	0.87	0.426	0.468	99598	99707	86081	42188	46272	Metabolic activity	Metabolic activity slightly affected
Riviciclib	Jurkat	2.581	0.951	1.037	83.337	83.337	0.357	1.001	1	1.068	1.044	0.985	0.866	1.035	79.495	77.723	73.323	64.488	77.072	Confluency	Confluency not affected
Riviciclib	Jurkat	-7.755	0.744	0.944	33.379	33.379	0.303	0.843	1	0.627	0.605	1.005	0.783	1.043	0.627	0.605	1.005	0.783	1.043	Cytotoxicity	No Cytotoxicity
Riviciclib	Jurkat	0.368	-0.538	1.024	10660.8	10660.8	0.978	0.778	1	1.044	0.872	0.754	0.6	0.242	108534	90654	78362	62375	25117	Metabolic activity	Metabolic activity slightly affected
Romidepsin	Jurkat	-0.081	1	1.047	317.263	317.263	0.108	1.021	1	0.987	1.07	1.02	1.004	1.032	73.463	79.679	75.991	74.757	76.815	Confluency	Confluency not affected
Romidepsin	Jurkat	-3.698	0.945	1.058	774.573	774.573	0.692	0.97	1	0.904	0.961	0.914	1.027	1.058	0.904	0.961	0.914	1.027	1.058	Cytotoxicity	No Cytotoxicity
Romidepsin	Jurkat	0.389	-0.893	1.037	9616.95	9616.95	0.961	0.739	1	1.101	0.839	0.703	0.539	0.042	114435	87237	73053	55989	4352	Metabolic activity	Metabolic activity highly affected
Rucaparib	Jurkat	4.496	0.93	1.041	4004.88	4004.88	0.747	1.032	1	1.062	1.03	1.039	1.075	0.931	66.749	64.742	65.346	67.577	58.571	Confluency	Confluency not affected
Rucaparib	Jurkat	4.622	0.897	1.035	3878.17	3878.17	0.784	1.023	1	1.056	1.003	1.041	1.074	0.899	1.056	1.003	1.041	1.074	0.899	Cytotoxicity	No Cytotoxicity
Rucaparib	Jurkat	-3.079	0.959	0.985	54.171	54.171	0.221	0.971	1	0.926	0.952	0.981	0.996	0.973	78421	80645	83128	84356	82408	Metabolic activity	Metabolic activity not affected
Seliciclib	Jurkat	4.033	0.948	1.014	8.181	8.181	0.742	0.973	1	1.028	0.968	0.924	0.977	0.943	64.658	60.891	58.095	61.423	59.314	Confluency	Confluency not affected
Seliciclib	Jurkat	5.424	0.927	1.009	3.409	3.409	0.72	0.953	1	1.018	0.922	0.883	0.948	0.957	1.018	0.922	0.883	0.948	0.957	Cytotoxicity	No Cytotoxicity
Seliciclib	Jurkat	-8.276	0.978	1.034	6177.75	6177.75	0.541	0.98	1	0.994	0.987	0.945	0.962	1.033	84216	83587	80075	81475	87473	Metabolic activity	Metabolic activity not affected
Selisistat	Jurkat	-2.803	0.98	0.992	448.109	448.109	0.194	0.983	1	0.962	0.984	0.973	0.992	0.992	82.48	84.428	83.437	85.079	85.066	Confluency	Confluency not affected
Selisistat	Jurkat	-6.034	0.971	1.034	305.674	305.674	0.348	0.99	1	0.974	0.979	0.932	1.095	0.974	0.974	0.979	0.932	1.095	0.974	Cytotoxicity	No Cytotoxicity
Selisistat	Jurkat	-0.111	1	1.086	100.316	100.316	0.27	1.041	1	1.057	1.025	0.995	1.091	1.049	101182	98142	95257	104495	100429	Metabolic activity	Metabolic activity not affected
Selumetinib	Jurkat	-0.021	1	0.954	316129	316129	0.512	0.979	1	0.985	0.965	0.988	0.983	0.974	88.24	86.466	88.519	88.037	87.207	Confluency	Confluency not affected
Selumetinib	Jurkat	5.319	0.96	1.015	1725.96	1725.96	0.453	1.007	1	1.012	0.984	1.058	1.019	0.959	1.012	0.984	1.058	1.019	0.959	Cytotoxicity	No Cytotoxicity
Selumetinib	Jurkat	-0.066	1	1.085	4.629	4.629	0.631	1.045	1	1.051	1.045	1.033	1.031	1.075	103974	103361	102219	102030	106385	Metabolic activity	Metabolic activity not affected
Serdemetan	Jurkat	4.897	0.839	1.029	3693.8	3693.8	0.931	1.012	1	1.017	1.024	1.059	1.044	0.841	87.181	87.795	90.853	89.532	72.095	Confluency	Confluency not affected
Serdemetan	Jurkat	3.465	0.829	1.098	1675.09	1675.09	0.729	1.056	1	1.082	1.103	1.206	1.06	0.829	1.082	1.103	1.206	1.06	0.829	Cytotoxicity	No Cytotoxicity
Serdemetan	Jurkat	0.644	0.817	1.019	77.154	77.154	0.951	0.933	1	1.038	0.963	0.905	0.863	0.816	99364	92254	86631	82677	78141	Metabolic activity	Metabolic activity not affected
SNS-032	Jurkat	-0.099	0.999	1.209	4.043	4.043	0.799	1.114	1	1.126	1.09	1.083	1.13	1.17	77.52	75.039	74.523	77.736	80.543	Confluency	Confluency not affected
SNS-032	Jurkat	5.645	0.657	1.046	433.611	433.611	0.986	0.94	1	1.059	1.063	1.063	0.66	0.657	1.059	1.063	1.063	0.66	0.657	Cytotoxicity	No Cytotoxicity
SNS-032	Jurkat	5.672	0.167	0.928	551.352	551.352	0.96	0.736	1	0.778	0.953	0.979	0.192	0.167	65503	80226	82372	16194	14056	Metabolic activity	Metabolic activity highly affected
SNS-314	Jurkat	3.904	0.78	0.972	1186.15	1186.15	0.958	0.936	1	0.951	0.963	0.974	0.907	0.78	59.772	60.529	61.257	57.012	49.036	Confluency	Confluency not affected
SNS-314	Jurkat	0.34	0.554	0.987	4547.36	4547.36	0.959	0.897	1	0.951	0.912	0.92	0.832	0.733	0.951	0.912	0.92	0.832	0.733	Cytotoxicity	No Cytotoxicity
SNS-314	Jurkat	3.691	0.797	0.97	1177.02	1177.02	0.93	0.938	1	0.955	0.945	0.979	0.909	0.797	80911	80030	82923	76959	67536	Metabolic activity	Metabolic activity not affected
SRT2104	Jurkat	6.47	0.971	1.034	2081.83	2081.83	0.604	1.025	1	1.056	1.02	1.047	1.045	0.971	77.315	74.704	76.678	76.533	71.13	Confluency	Confluency not affected
SRT2104	Jurkat	0	1.189	0.999	781165	781165	0.564	1.094	1	1.126	1.06	1.132	1.106	1.049	1.126	1.06	1.132	1.106	1.049	Cytotoxicity	No Cytotoxicity
SRT2104	Jurkat	4.779	0.982	1.024	2868.92	2868.92	0.583	1.019	1	1.035	1.014	1.035	1.035	0.982	86261	84512	86197	86189	81824	Metabolic activity	Metabolic activity not affected
Staurosporine	Jurkat	-4.276	0.919	0.868	6639.38	6639.38	0.084	0.917	1	0.829	0.908	0.897	0.964	0.876	60.703	66.514	65.701	70.576	64.154	Confluency	Confluency not affected
Staurosporine	Jurkat	-4.12	0.913	0.971	8.009	8.009	0.147	0.949	1	0.826	0.955	0.959	1.041	0.913	0.826	0.955	0.959	1.041	0.913	Cytotoxicity	No Cytotoxicity
Staurosporine	Jurkat	-6.971	0.958	1.013	3.151	3.151	0.364	0.997	1	0.916	1.058	0.979	1.022	0.995	76316	88116	81524	85147	82898	Metabolic activity	Metabolic activity not affected
Sunitinib	Jurkat	2.711	0.634	0.963	1185.62	1185.62	0.921	0.902	1	0.994	0.89	0.969	0.836	0.635	62.473	55.982	60.947	52.563	39.954	Confluency	Confluency not affected
Sunitinib	Jurkat	3.916	0.546	0.969	986.913	986.913	0.928	0.884	1	0.992	0.874	1.011	0.752	0.546	0.992	0.874	1.011	0.752	0.546	Cytotoxicity	No Cytotoxicity
Sunitinib	Jurkat	0.507	0.701	1.014	1843.3	1843.3	0.783	0.95	1	1.067	0.92	0.991	0.874	0.795	90385	77909	83973	73993	67315	Metabolic activity	Metabolic activity not affected
Tacedinaline	Jurkat	-2.628	1.009	0.99	276.063	276.063	0.138	1.003	1	0.975	1.051	1.01	0.986	0.994	61.334	66.067	63.528	61.994	62.504	Confluency	Confluency not affected
Tacedinaline	Jurkat	0	1	0.874	13865.8	13865.8	0.42	0.937	1	0.902	0.979	0.958	0.905	0.942	0.902	0.979	0.958	0.905	0.942	Cytotoxicity	No Cytotoxicity
Tacedinaline	Jurkat	3.642	0.757	0.962	1250.04	1250.04	0.911	0.925	1	0.978	0.926	0.943	0.899	0.757	82847	78446	79910	76141	64117	Metabolic activity	Metabolic activity not affected
TAK-659	Jurkat	0.871	0.882	1.006	952.237	952.237	0.829	0.979	1	0.984	1.042	0.979	0.946	0.896	72.08	76.312	71.707	69.284	65.603	Confluency	Confluency not affected
TAK-659	Jurkat	6.129	0.911	1.035	38.09	38.09	0.677	0.975	1	0.994	1.11	0.902	0.949	0.883	0.994	1.11	0.902	0.949	0.883	Cytotoxicity	No Cytotoxicity
TAK-659	Jurkat	4.898	0.911	1.065	68.79	68.79	0.736	0.999	1	1.071	1.125	0.932	0.867	0.955	89243	93733	77676	72243	79571	Metabolic activity	Metabolic activity not affected
Talazoparib	Jurkat	0.537	0.863	1	1329.27	1329.27	0.983	0.97	1	0.992	1	0.967	0.939	0.897	88.875	89.545	86.577	84.106	80.32	Confluency	Confluency not affected
Talazoparib	Jurkat	2.897	0.847	0.988	1917.42	1917.42	0.924	0.968	1	0.986	1.007	0.96	0.97	0.848	0.986	1.007	0.96	0.97	0.848	Cytotoxicity	No Cytotoxicity
Talazoparib	Jurkat	-4.135	0.993	1.05	42.847	42.847	0.615	1.02	1	1.02	0.958	1.052	1.071	1.027	100956	94766	104056	106005	101586	Metabolic activity	Metabolic activity not affected
Tanespimycin	Jurkat	7.824	0.717	0.96	320.876	320.876	0.878	0.887	1	0.985	0.872	0.982	0.7	0.734	78.401	69.459	78.152	55.763	58.461	Confluency	Confluency not affected
Tanespimycin	Jurkat	0.353	0.481	0.986	327.801	327.801	0.781	0.81	1	0.913	0.813	0.913	0.585	0.628	0.913	0.813	0.913	0.585	0.628	Cytotoxicity	No Cytotoxicity
Tanespimycin	Jurkat	3.746	0.796	0.968	719.524	719.524	0.89	0.929	1	0.935	0.939	0.999	0.835	0.795	82058	82402	87706	73273	69811	Metabolic activity	Metabolic activity not affected
Tasquinimod	Jurkat	-6.117	0.992	1.012	352.201	352.201	0.524	0.998	1	0.994	0.999	0.975	1.019	1.005	85.22	85.653	83.606	87.418	86.209	Confluency	Confluency not affected
Tasquinimod	Jurkat	-4.034	0.993	1.175	310.196	310.196	0.952	1.048	1	1.004	0.998	0.97	1.2	1.149	1.004	0.998	0.97	1.2	1.149	Cytotoxicity	No Cytotoxicity
Tasquinimod	Jurkat	-4.289	0.988	1.145	288.537	288.537	0.739	1.036	1	1.059	0.914	0.979	1.165	1.124	101375	87539	93769	111557	107660	Metabolic activity	Metabolic activity not affected
Tazemetostat	Jurkat	3.352	0.931	0.999	9.301	9.301	0.675	0.958	1	0.999	0.961	0.898	0.926	0.97	79.528	76.543	71.48	73.731	77.257	Confluency	Confluency not affected
Tazemetostat	Jurkat	-0.833	0.955	0.955	113.845	113.845	0	0.955	1	0.997	0.928	0.843	0.912	1.049	0.997	0.928	0.843	0.912	1.049	Cytotoxicity	No Cytotoxicity
Tazemetostat	Jurkat	-4.213	0.949	1.244	922.907	922.907	0.958	1.01	1	0.926	0.932	0.939	1.121	1.244	81284	81824	82437	98393	109137	Metabolic activity	Metabolic activity not affected
Temsirolimus	Jurkat	-3.784	0.937	1.047	722.135	722.135	0.563	0.962	1	0.971	0.876	0.899	1.022	1.047	66.8	60.31	61.89	70.347	72.073	Confluency	Confluency not affected
Temsirolimus	Jurkat	-6.192	0.876	0.941	362.659	362.659	0.133	0.895	1	0.937	0.781	0.787	0.958	0.925	0.937	0.781	0.787	0.958	0.925	Cytotoxicity	No Cytotoxicity
Temsirolimus	Jurkat	1.879	0.743	0.952	2931.01	2931.01	0.831	0.929	1	0.977	0.927	0.903	0.93	0.762	82244	78007	76000	78299	64105	Metabolic activity	Metabolic activity not affected
TG100-115	Jurkat	7.253	0.986	1.007	520.54	520.54	0.649	1.002	1	1.009	1.001	1.02	0.98	0.992	85.397	84.779	86.348	82.95	84.02	Confluency	Confluency not affected
TG100-115	Jurkat	3.938	0.982	1.035	8.533	8.533	0.54	1.002	1	1.069	1	0.996	0.966	0.983	1.069	1	0.996	0.966	0.983	Cytotoxicity	No Cytotoxicity
TG100-115	Jurkat	4.122	0.89	1.033	117.85	117.85	0.841	0.978	1	1.087	1.012	0.985	0.879	0.901	104994	97759	95133	84936	86995	Metabolic activity	Metabolic activity not affected
Thalidomide	Jurkat	-4.401	0.961	0.989	36.501	36.501	0.283	0.975	1	0.954	0.93	1.002	0.99	0.975	75.943	74.037	79.8	78.806	77.66	Confluency	Confluency not affected
Thalidomide	Jurkat	3.027	0.854	1.021	1660.22	1660.22	0.705	0.995	1	0.981	1.001	1.104	0.991	0.855	0.981	1.001	1.104	0.991	0.855	Cytotoxicity	No Cytotoxicity
Thalidomide	Jurkat	2.846	0.923	1.173	1779.52	1779.52	0.52	1.136	1	1.171	1.257	1.266	1.131	0.925	102758	110289	111126	99273	81162	Metabolic activity	Metabolic activity not affected
TMP195	Jurkat	-4.194	0.986	1.048	33.263	33.263	0.489	1.017	1	1.025	0.934	1.078	1.042	1.025	70.528	64.297	74.203	71.699	70.542	Confluency	Confluency not affected
TMP195	Jurkat	-4.567	0.97	1.083	32.39	32.39	0.72	1.026	1	0.995	0.915	1.125	1.059	1.064	0.995	0.915	1.125	1.059	1.064	Cytotoxicity	No Cytotoxicity
TMP195	Jurkat	0	0.916	0.999	11.908	11.908	0.083	0.958	1	1.024	0.877	0.921	0.94	1.024	86151	73811	77543	79079	86198	Metabolic activity	Metabolic activity not affected
TMP269	Jurkat	4.116	0.963	1.026	86.622	86.622	0.496	1	1	0.997	1.081	0.985	0.978	0.947	73.005	79.193	72.167	71.67	69.371	Confluency	Confluency not affected
TMP269	Jurkat	4.226	0.911	1.008	92.659	92.659	0.71	0.968	1	0.968	1.056	0.951	0.93	0.891	0.968	1.056	0.951	0.93	0.891	Cytotoxicity	No Cytotoxicity
TMP269	Jurkat	-2.307	0.961	1.046	14.595	14.595	0.73	1.01	1	0.923	0.987	1.043	1.061	1.034	76861	82216	86906	88378	86127	Metabolic activity	Metabolic activity not affected
Tofacitinib	Jurkat	2.446	0.838	0.97	2998.14	2998.14	0.859	0.956	1	0.957	0.941	0.983	0.961	0.844	76.183	74.887	78.257	76.549	67.227	Confluency	Confluency not affected
Tofacitinib	Jurkat	7.331	0.852	1.002	2111.02	2111.02	0.657	0.981	1	1.009	1.058	0.922	1.019	0.851	1.009	1.058	0.922	1.019	0.851	Cytotoxicity	No Cytotoxicity
Tofacitinib	Jurkat	3.243	0.918	1.168	88.435	88.435	0.639	1.066	1	1.234	1.271	1.018	0.928	0.908	108299	111572	89361	81485	79697	Metabolic activity	Metabolic activity not affected
Trametinib	Jurkat	0	1.05	1	314.317	314.317	0.237	1.025	1	1.011	1.026	1.053	1.033	1.001	85.619	86.861	89.169	87.464	84.715	Confluency	Confluency not affected
Trametinib	Jurkat	0	1.266	1	7107.68	7107.68	0.333	1.133	1	1.138	1.116	1.264	1.122	1.025	1.138	1.116	1.264	1.122	1.025	Cytotoxicity	No Cytotoxicity
Trametinib	Jurkat	1.504	0.357	1.092	43636.8	43636.8	0.244	1.088	1	1.119	1.085	1.154	1.101	1.02	108060	104852	111432	106348	98514	Metabolic activity	Metabolic activity not affected
Tranylcypromine	Jurkat	-3.101	0.979	1.014	93.238	93.238	0.634	0.993	1	0.972	0.963	0.998	1.022	1.005	82.337	81.546	84.514	86.569	85.129	Confluency	Confluency not affected
Tranylcypromine	Jurkat	-5.927	0.974	1.063	29.108	29.108	0.357	1.019	1	0.98	0.941	1.152	1.082	0.956	0.98	0.941	1.152	1.082	0.956	Cytotoxicity	No Cytotoxicity
Tranylcypromine	Jurkat	-3.734	0.979	1.058	31.328	31.328	0.294	1.019	1	1.02	0.916	1.135	1.076	0.962	98548	88519	109665	103962	92955	Metabolic activity	Metabolic activity not affected
Trichostatin-A	Jurkat	3.075	0.96	1.013	1069.59	1069.59	0.759	1.003	1	0.999	1.027	1.027	0.99	0.96	85.693	88.072	88.108	84.865	82.366	Confluency	Confluency not affected
Trichostatin-A	Jurkat	3.017	0.98	1.183	872.026	872.026	0.457	1.14	1	1.266	1.248	1.217	1.061	0.98	1.266	1.248	1.217	1.061	0.98	Cytotoxicity	No Cytotoxicity
Trichostatin-A	Jurkat	3.484	0.904	1.137	769.803	769.803	0.681	1.085	1	1.207	1.172	1.168	0.97	0.904	115608	112275	111878	92904	86594	Metabolic activity	Metabolic activity not affected
Tubastatin A	Jurkat	3.013	0.841	0.982	1221.71	1221.71	0.963	0.956	1	0.97	0.971	0.987	0.932	0.841	77.209	77.338	78.583	74.214	66.998	Confluency	Confluency not affected
Tubastatin A	Jurkat	3.169	0.893	1.031	920.885	920.885	0.913	1.002	1	1.044	1.025	1.053	0.953	0.893	1.044	1.025	1.053	0.953	0.893	Cytotoxicity	No Cytotoxicity
Tubastatin A	Jurkat	0	1.42	0.996	3.15854e+07	3.15854e+07	0.863	1.208	1	1.225	1.234	1.242	1.15	1.192	107530	108257	108982	100930	104602	Metabolic activity	Metabolic activity not affected
Tucidinostat	Primary T cells CD4+ naive	6.091	0.613	1.164	4466.79	4466.79	0.8	1.125	1	1.08	1.175	1.301	1.261	0.617	18.279	19.884	22.014	21.341	10.439	Confluency	Confluency not affected
Tucidinostat	Jurkat	-3.228	1.001	0.939	12.423	12.423	0.276	0.965	1	1.002	0.981	0.912	0.878	1.028	68.922	67.484	62.772	60.422	70.769	Confluency	Confluency not affected
Tucidinostat	Primary T cells CD4+ naive	6.242	0.636	1.159	2620.41	2620.41	0.679	1.098	1	1.13	1.055	1.423	1.187	0.636	1.13	1.055	1.423	1.187	0.636	Cytotoxicity	No Cytotoxicity
Tucidinostat	Jurkat	4.466	0.929	1.039	10.721	10.721	0.605	0.973	1	1.077	0.992	0.929	0.871	0.987	1.077	0.992	0.929	0.871	0.987	Cytotoxicity	No Cytotoxicity
Tucidinostat	Primary T cells CD4+ naive	0.735	0.585	0.958	3596.64	3596.64	0.679	0.908	1	0.862	1.046	0.872	0.881	0.697	12654	15352	12797	12936	10231	Metabolic activity	Metabolic activity not affected
Tucidinostat	Jurkat	0.013	0.861	1	1.303	1.303	0.395	0.929	1	0.891	0.945	0.974	0.952	0.882	74960	79565	81998	80099	74235	Metabolic activity	Metabolic activity not affected
Ulixertinib	Jurkat	5.067	0.823	1.037	4263.32	4263.32	0.812	1.021	1	1.018	1.063	0.999	1.106	0.826	70.048	73.185	68.761	76.095	56.857	Confluency	Confluency not affected
Ulixertinib	Jurkat	6.656	0.777	0.983	4181.27	4181.27	0.89	0.967	1	0.973	1.013	0.93	0.998	0.777	0.973	1.013	0.93	0.998	0.777	Cytotoxicity	No Cytotoxicity
Ulixertinib	Jurkat	5.917	0.857	1.024	22.645	22.645	0.943	0.936	1	1.049	1.024	0.828	0.866	0.878	88253	86147	69701	72893	73894	Metabolic activity	Metabolic activity not affected
Veliparib	Jurkat	6.357	0.966	1.034	1627.51	1627.51	0.567	1.023	1	1.071	1.043	1.018	1.035	0.966	67.359	65.613	64.003	65.059	60.73	Confluency	Confluency not affected
Veliparib	Jurkat	8.456	0.9	1.012	3200.88	3200.88	0.548	1.001	1	1.035	0.975	0.969	1.081	0.9	1.035	0.975	0.969	1.081	0.9	Cytotoxicity	No Cytotoxicity
Veliparib	Jurkat	2.975	0.854	1	0.719	0.719	0.567	0.879	1	0.894	0.816	0.851	0.948	0.8	75689	69133	72039	80276	67756	Metabolic activity	Metabolic activity not affected
VH298	Jurkat	1.026	0.883	1.003	1868.58	1868.58	0.982	0.984	1	1.012	0.995	0.998	0.962	0.901	85.698	84.243	84.512	81.418	76.284	Confluency	Confluency not affected
VH298	Jurkat	0	1.094	1.001	639.808	639.808	0.07	1.048	1	1	1.046	1.123	1.132	0.942	1	1.046	1.123	1.132	0.942	Cytotoxicity	No Cytotoxicity
VH298	Jurkat	3.505	0.838	1.079	7228.32	7228.32	0.661	1.07	1	1.04	1.082	1.128	1.142	0.896	100491	104485	109007	110340	86545	Metabolic activity	Metabolic activity not affected
VHL ligand 1	Jurkat	-0.815	1	1.024	5.398	5.398	0.957	1.016	1	1.006	1.012	1.026	1.023	1.024	90.09	90.645	91.891	91.647	91.697	Confluency	Confluency not affected
VHL ligand 1	Jurkat	5.055	0.954	1.007	4.358	4.358	0.923	0.972	1	1.015	0.955	0.949	0.966	0.948	1.015	0.955	0.949	0.966	0.948	Cytotoxicity	No Cytotoxicity
VHL ligand 1	Jurkat	3.748	1.017	1.033	305.885	305.885	0.068	1.029	1	1.064	1.014	1.056	0.989	1.046	105277	100361	104495	97834	103472	Metabolic activity	Metabolic activity not affected
Vincristine	Jurkat	0.707	0.769	1.006	10.289	10.289	0.988	0.865	1	0.98	0.875	0.82	0.781	0.762	87.771	78.362	73.447	69.996	68.247	Confluency	Confluency not affected
Vincristine	Jurkat	0.431	0.583	1.001	1.731	1.731	0.994	0.706	1	0.824	0.698	0.662	0.611	0.585	0.824	0.698	0.662	0.611	0.585	Cytotoxicity	No Cytotoxicity
Vincristine	Jurkat	0.043	-0.073	1	2.465	2.465	0.963	0.435	1	0.536	0.402	0.366	0.394	0.412	53028	39777	36174	39016	40768	Metabolic activity	Metabolic activity slightly affected
Vorinostat	Primary T cells CD4+ naive	5.605	0.862	1.113	1508.71	1508.71	0.595	1.072	1	1.092	1.258	1.102	1.088	0.863	18.479	21.29	18.64	18.4	14.595	Confluency	Confluency not affected
Vorinostat	Primary T cells CD4+ activated	-3.692	1.017	1.118	1311.77	1311.77	0.479	1.034	1	1.094	0.966	1.008	1.041	1.118	59.535	52.572	54.853	56.671	60.852	Confluency	Confluency not affected
Vorinostat	Jurkat	-0.64	1.014	1.436	1877.86	1877.86	0.868	1.092	1	1.034	1.001	1.139	1.11	1.356	65.01	62.951	71.635	69.82	85.28	Confluency	Confluency not affected
Vorinostat	Primary T cells CD4+ naive	1.305	0.798	1.158	1385.38	1385.38	0.625	1.095	1	1.166	1.331	1.12	1.022	0.821	1.166	1.331	1.12	1.022	0.821	Cytotoxicity	No Cytotoxicity
Vorinostat	Jurkat	-0.473	1.001	1.255	1026.16	1026.16	0.735	1.064	1	1.016	1.014	1.112	1.048	1.228	1.016	1.014	1.112	1.048	1.228	Cytotoxicity	No Cytotoxicity
Vorinostat	Primary T cells CD4+ activated	-4.075	1.045	1.25	1627.35	1627.35	0.596	1.077	1	1.173	0.981	1.027	1.069	1.25	1.173	0.981	1.027	1.069	1.25	Cytotoxicity	No Cytotoxicity
Vorinostat	Jurkat	0.49	0.762	0.999	16.833	16.833	0.98	0.869	1	0.947	0.907	0.815	0.809	0.764	80197	76834	69013	68488	64725	Metabolic activity	Metabolic activity not affected
Vorinostat	Primary T cells CD4+ activated	10.919	0.788	0.948	1430.91	1430.91	0.604	0.921	1	0.849	0.979	0.964	0.945	0.788	70367.5	70367.5	70367.5	70367.5	70367.5	Metabolic activity	Metabolic activity not affected
Vorinostat	Primary T cells CD4+ naive	-5.6	0.906	0.964	244.488	244.488	0.199	0.925	1	0.859	0.862	0.902	1.016	0.913	12615	12658	13246	14908	13400	Metabolic activity	Metabolic activity not affected
Voxtalisib	Jurkat	-0.351	0.999	1.042	100.378	100.378	0.892	1.017	1	1.004	1.013	1.024	1.02	1.04	89.94	90.7	91.758	91.397	93.144	Confluency	Confluency not affected
Voxtalisib	Jurkat	0	1	0.957	139.737	139.737	0.105	0.978	1	0.985	0.977	0.966	0.943	1.021	0.985	0.977	0.966	0.943	1.021	Cytotoxicity	No Cytotoxicity
Voxtalisib	Jurkat	2.534	0.964	1.023	97.452	97.452	0.491	0.999	1	1.049	1.02	0.993	0.924	1.004	103843	100935	98284	91441	99299	Metabolic activity	Metabolic activity not affected
Zotiraciclib	Jurkat	1.462	0.894	0.997	55.904	55.904	0.973	0.951	1	0.992	0.992	0.923	0.908	0.882	88.83	88.886	82.675	81.351	79.023	Confluency	Confluency not affected
Zotiraciclib	Jurkat	2.509	0.454	0.975	24.128	24.128	0.995	0.702	1	0.95	0.924	0.468	0.473	0.436	0.95	0.924	0.468	0.473	0.436	Cytotoxicity	Slight Cytotoxicity
Zotiraciclib	Jurkat	2.447	0.068	1.018	23.424	23.424	0.999	0.518	1	1.035	0.912	0.094	0.085	0.05	102393	90264	9321	8447	4927	Metabolic activity	Metabolic activity highly affected

## Sheet: Table S2 - GO Enrich Results
ONTOLOGY	ID	Description	n	N	b	B	pvalue	p.adjust	qvalue	geneID	Count	drug	Ratio	Type	BestQ
BP	GO:0010612	regulation of cardiac muscle adaptation	3	86	5	8015	1.17456e-05	0.0115694	0.0109605	LMNA/PPP3CA/FOXO1	3	(+)-JQ-1	55.9186	down	-1.96017
BP	GO:1903242	regulation of cardiac muscle hypertrophy in response to stress	3	86	5	8015	1.17456e-05	0.0115694	0.0109605	LMNA/PPP3CA/FOXO1	3	(+)-JQ-1	55.9186	down	-1.96017
BP	GO:0010817	regulation of hormone levels	9	86	168	8015	7.26803e-05	0.0381519	0.0361439	HSD17B12/AKR1C3/AKR1C4/RAB8B/ITSN1/PPP3CA/PTPRN2/PTPRN/H6PD	9	(+)-JQ-1	4.99273	down	-1.44196
BP	GO:1902644	tertiary alcohol metabolic process	3	86	9	8015	9.56367e-05	0.0381519	0.0361439	AKR1C3/AKR1C4/H6PD	3	(+)-JQ-1	31.0659	down	-1.44196
BP	GO:0003299	muscle hypertrophy in response to stress	3	86	10	8015	0.000135565	0.0381519	0.0361439	LMNA/PPP3CA/FOXO1	3	(+)-JQ-1	27.9593	down	-1.44196
BP	GO:0014887	cardiac muscle adaptation	3	86	10	8015	0.000135565	0.0381519	0.0361439	LMNA/PPP3CA/FOXO1	3	(+)-JQ-1	27.9593	down	-1.44196
BP	GO:0014898	cardiac muscle hypertrophy in response to stress	3	86	10	8015	0.000135565	0.0381519	0.0361439	LMNA/PPP3CA/FOXO1	3	(+)-JQ-1	27.9593	down	-1.44196
BP	GO:0006694	steroid biosynthetic process	6	86	80	8015	0.000203835	0.0501943	0.0475525	HSD17B12/AKR1C3/AKR1C4/OSBPL9/H6PD/SCAP	6	(+)-JQ-1	6.98983	down	-1.32283
BP	GO:0016137	glycoside metabolic process	3	86	12	8015	0.000244701	0.0535624	0.0507433	FUCA1/AKR1C3/AKR1C4	3	(+)-JQ-1	23.2994	down	-1.29462
BP	GO:1901657	glycosyl compound metabolic process	5	86	55	8015	0.000288687	0.0568713	0.053878	DERA/TK1/FUCA1/AKR1C3/AKR1C4	5	(+)-JQ-1	8.47252	down	-1.26859
BP	GO:0014888	striated muscle adaptation	3	86	16	8015	0.000603827	0.10814	0.102448	LMNA/PPP3CA/FOXO1	3	(+)-JQ-1	17.4746	down	-0.989495
BP	GO:0120255	olefinic compound biosynthetic process	2	86	5	8015	0.00111438	0.181669	0.172107	AKR1C3/H6PD	2	(+)-JQ-1	37.2791	down	-0.7642
BP	GO:0006616	SRP-dependent cotranslational protein targeting to membrane, translocation	2	86	6	8015	0.00165992	0.181669	0.172107	SEC61A1/ZFAND2B	2	(+)-JQ-1	31.0659	down	-0.7642
BP	GO:0030638	polyketide metabolic process	2	86	6	8015	0.00165992	0.181669	0.172107	AKR1C3/AKR1C4	2	(+)-JQ-1	31.0659	down	-0.7642
BP	GO:0030647	aminoglycoside antibiotic metabolic process	2	86	6	8015	0.00165992	0.181669	0.172107	AKR1C3/AKR1C4	2	(+)-JQ-1	31.0659	down	-0.7642
BP	GO:0042448	progesterone metabolic process	2	86	6	8015	0.00165992	0.181669	0.172107	AKR1C3/AKR1C4	2	(+)-JQ-1	31.0659	down	-0.7642
BP	GO:0044597	daunorubicin metabolic process	2	86	6	8015	0.00165992	0.181669	0.172107	AKR1C3/AKR1C4	2	(+)-JQ-1	31.0659	down	-0.7642
BP	GO:0044598	doxorubicin metabolic process	2	86	6	8015	0.00165992	0.181669	0.172107	AKR1C3/AKR1C4	2	(+)-JQ-1	31.0659	down	-0.7642
BP	GO:0006739	NADP metabolic process	3	86	24	8015	0.0020513	0.192821	0.182673	DERA/IDH1/H6PD	3	(+)-JQ-1	11.6497	down	-0.738327
BP	GO:0010566	regulation of ketone biosynthetic process	2	86	7	8015	0.0023077	0.192821	0.182673	AKR1C3/H6PD	2	(+)-JQ-1	26.6279	down	-0.738327
BP	GO:0014745	negative regulation of muscle adaptation	2	86	7	8015	0.0023077	0.192821	0.182673	LMNA/FOXO1	2	(+)-JQ-1	26.6279	down	-0.738327
BP	GO:0033353	S-adenosylmethionine cycle	2	86	7	8015	0.0023077	0.192821	0.182673	ENOPH1/AHCYL1	2	(+)-JQ-1	26.6279	down	-0.738327
BP	GO:0097091	synaptic vesicle clustering	2	86	7	8015	0.0023077	0.192821	0.182673	SYN1/SYN2	2	(+)-JQ-1	26.6279	down	-0.738327
BP	GO:0008202	steroid metabolic process	6	86	127	8015	0.00234909	0.192821	0.182673	HSD17B12/AKR1C3/AKR1C4/OSBPL9/H6PD/SCAP	6	(+)-JQ-1	4.40304	down	-0.738327
BP	GO:0023061	signal release	7	86	177	8015	0.00281833	0.219469	0.207918	SYN1/SYN2/RAB8B/ITSN1/PPP3CA/PTPRN2/PTPRN	7	(+)-JQ-1	3.68578	down	-0.682109
BP	GO:0050810	regulation of steroid biosynthetic process	3	86	27	8015	0.00289654	0.219469	0.207918	AKR1C3/H6PD/SCAP	3	(+)-JQ-1	10.3553	down	-0.682109
BP	GO:0009120	deoxyribonucleoside metabolic process	2	86	8	8015	0.00305551	0.222789	0.211063	DERA/TK1	2	(+)-JQ-1	23.2994	down	-0.675587
BP	GO:0042445	hormone metabolic process	4	86	57	8015	0.00316654	0.222789	0.211063	HSD17B12/AKR1C3/AKR1C4/H6PD	4	(+)-JQ-1	6.54019	down	-0.675587
BP	GO:0072330	monocarboxylic acid biosynthetic process	5	86	96	8015	0.00359894	0.231095	0.218933	HSD17B12/AKR1C3/AKR1C4/OSBPL9/SCAP	5	(+)-JQ-1	4.85405	down	-0.65969
BP	GO:0031344	regulation of cell projection organization	10	86	344	8015	0.00361085	0.231095	0.218933	MYO9A/TGFBR1/RAB8B/IFT88/ZFYVE27/RAP2A/EVI5L/PPP3CA/FYN/THY1	10	(+)-JQ-1	2.70923	down	-0.65969
BP	GO:0002790	peptide secretion	5	86	97	8015	0.00376303	0.231095	0.218933	RAB8B/ITSN1/PPP3CA/PTPRN2/PTPRN	5	(+)-JQ-1	4.804	down	-0.65969
BP	GO:0030072	peptide hormone secretion	5	86	97	8015	0.00376303	0.231095	0.218933	RAB8B/ITSN1/PPP3CA/PTPRN2/PTPRN	5	(+)-JQ-1	4.804	down	-0.65969
BP	GO:0019835	cytolysis	2	86	9	8015	0.00390119	0.231095	0.218933	F2/GZMA	2	(+)-JQ-1	20.7106	down	-0.65969
BP	GO:0006816	calcium ion transport	6	86	142	8015	0.00409315	0.231095	0.218933	CD4/F2/SEC61A1/PPP3CA/FYN/THY1	6	(+)-JQ-1	3.93793	down	-0.65969
BP	GO:0044283	small molecule biosynthetic process	9	86	294	8015	0.00410576	0.231095	0.218933	HSD17B12/CLK2/GPT/AKR1C3/AKR1C4/ENOPH1/OSBPL9/H6PD/SCAP	9	(+)-JQ-1	2.85299	down	-0.65969
BP	GO:0070542	response to fatty acid	3	86	31	8015	0.00431604	0.236183	0.223752	AKR1C3/AKR1C4/FOXO1	3	(+)-JQ-1	9.01913	down	-0.650232
BP	GO:0010611	regulation of cardiac muscle hypertrophy	3	86	32	8015	0.00472597	0.243744	0.230916	LMNA/PPP3CA/FOXO1	3	(+)-JQ-1	8.73728	down	-0.636547
BP	GO:0014743	regulation of muscle hypertrophy	3	86	32	8015	0.00472597	0.243744	0.230916	LMNA/PPP3CA/FOXO1	3	(+)-JQ-1	8.73728	down	-0.636547
BP	GO:0046890	regulation of lipid biosynthetic process	4	86	66	8015	0.00537141	0.243744	0.230916	AKR1C3/IDH1/H6PD/SCAP	4	(+)-JQ-1	5.64834	down	-0.636547
BP	GO:0015833	peptide transport	5	86	106	8015	0.00548993	0.243744	0.230916	RAB8B/ITSN1/PPP3CA/PTPRN2/PTPRN	5	(+)-JQ-1	4.39612	down	-0.636547
BP	GO:0034308	primary alcohol metabolic process	3	86	34	8015	0.00561454	0.243744	0.230916	AKR1C3/AKR1C4/H6PD	3	(+)-JQ-1	8.22332	down	-0.636547
BP	GO:0022900	electron transport chain	5	86	107	8015	0.00571132	0.243744	0.230916	NDUFA5/AKR1C4/CYB5B/SDHAF2/UQCRH	5	(+)-JQ-1	4.35503	down	-0.636547
BP	GO:0097305	response to alcohol	5	86	107	8015	0.00571132	0.243744	0.230916	TGFBR1/AKR1C3/RPL15/FYN/H6PD	5	(+)-JQ-1	4.35503	down	-0.636547
BP	GO:0008207	C21-steroid hormone metabolic process	2	86	11	8015	0.00587763	0.243744	0.230916	AKR1C3/AKR1C4	2	(+)-JQ-1	16.945	down	-0.636547
BP	GO:0046341	CDP-diacylglycerol metabolic process	2	86	11	8015	0.00587763	0.243744	0.230916	CDIPT/TAMM41	2	(+)-JQ-1	16.945	down	-0.636547
BP	GO:0019752	carboxylic acid metabolic process	12	86	491	8015	0.00588835	0.243744	0.230916	ACAD10/HSD17B12/GPT2/GPT/AKR1C3/AKR1C4/DDAH2/IDH1/ENOPH1/OSBPL9/YARS2/SCAP	12	(+)-JQ-1	2.27774	down	-0.636547
BP	GO:1901617	organic hydroxy compound biosynthetic process	5	86	108	8015	0.00593894	0.243744	0.230916	AKR1C3/AKR1C4/OSBPL9/H6PD/SCAP	5	(+)-JQ-1	4.31471	down	-0.636547
BP	GO:0034754	cellular hormone metabolic process	3	86	35	8015	0.00609384	0.244997	0.232103	HSD17B12/AKR1C3/AKR1C4	3	(+)-JQ-1	7.98837	down	-0.63432
BP	GO:0043434	response to peptide hormone	7	86	208	8015	0.00680709	0.259168	0.245528	GPT/RAB8B/AHCYL1/FOXO1/FYN/PTPRN/SCAP	7	(+)-JQ-1	3.13646	down	-0.609899
BP	GO:0046879	hormone secretion	5	86	112	8015	0.0069137	0.259168	0.245528	RAB8B/ITSN1/PPP3CA/PTPRN2/PTPRN	5	(+)-JQ-1	4.16061	down	-0.609899
BP	GO:0006612	protein targeting to membrane	4	86	71	8015	0.00695463	0.259168	0.245528	SEC61A1/RAB8B/ZFAND2B/FYN	4	(+)-JQ-1	5.25057	down	-0.609899
BP	GO:0006098	pentose-phosphate shunt	2	86	12	8015	0.00700421	0.259168	0.245528	DERA/H6PD	2	(+)-JQ-1	15.5329	down	-0.609899
BP	GO:0009914	hormone transport	5	86	114	8015	0.00744089	0.259168	0.245528	RAB8B/ITSN1/PPP3CA/PTPRN2/PTPRN	5	(+)-JQ-1	4.08762	down	-0.609899
BP	GO:0008610	lipid biosynthetic process	9	86	324	8015	0.00767331	0.259168	0.245528	HSD17B12/CDIPT/AKR1C3/AKR1C4/IDH1/TAMM41/OSBPL9/H6PD/SCAP	9	(+)-JQ-1	2.58882	down	-0.609899
BP	GO:0016053	organic acid biosynthetic process	6	86	162	8015	0.00772023	0.259168	0.245528	HSD17B12/AKR1C3/AKR1C4/ENOPH1/OSBPL9/SCAP	6	(+)-JQ-1	3.45177	down	-0.609899
BP	GO:0046394	carboxylic acid biosynthetic process	6	86	162	8015	0.00772023	0.259168	0.245528	HSD17B12/AKR1C3/AKR1C4/ENOPH1/OSBPL9/SCAP	6	(+)-JQ-1	3.45177	down	-0.609899
BP	GO:0006740	NADPH regeneration	2	86	13	8015	0.00822032	0.259168	0.245528	DERA/H6PD	2	(+)-JQ-1	14.3381	down	-0.609899
BP	GO:0046500	S-adenosylmethionine metabolic process	2	86	13	8015	0.00822032	0.259168	0.245528	ENOPH1/AHCYL1	2	(+)-JQ-1	14.3381	down	-0.609899
BP	GO:0050906	detection of stimulus involved in sensory perception	2	86	13	8015	0.00822032	0.259168	0.245528	REEP6/FYN	2	(+)-JQ-1	14.3381	down	-0.609899
BP	GO:0019218	regulation of steroid metabolic process	3	86	39	8015	0.00825147	0.259168	0.245528	AKR1C3/H6PD/SCAP	3	(+)-JQ-1	7.16905	down	-0.609899
BP	GO:0032940	secretion by cell	9	86	328	8015	0.00828813	0.259168	0.245528	SYN1/SYN2/RAB8B/ITSN1/PPP3CA/SCAMP1/YKT6/PTPRN2/PTPRN	9	(+)-JQ-1	2.55725	down	-0.609899
BP	GO:0042886	amide transport	5	86	118	8015	0.00857842	0.264055	0.250157	RAB8B/ITSN1/PPP3CA/PTPRN2/PTPRN	5	(+)-JQ-1	3.94905	down	-0.601787
BP	GO:0006887	exocytosis	6	86	167	8015	0.00890645	0.269934	0.255727	SYN1/SYN2/RAB8B/ITSN1/SCAMP1/YKT6	6	(+)-JQ-1	3.34842	down	-0.592224
BP	GO:0046434	organophosphate catabolic process	4	86	77	8015	0.0092285	0.271915	0.257604	DERA/MBD4/IDH1/HINT1	4	(+)-JQ-1	4.84144	down	-0.589048
BP	GO:0009166	nucleotide catabolic process	3	86	41	8015	0.00947818	0.271915	0.257604	DERA/MBD4/HINT1	3	(+)-JQ-1	6.81934	down	-0.589048
BP	GO:0006103	2-oxoglutarate metabolic process	2	86	14	8015	0.00952393	0.271915	0.257604	GPT2/IDH1	2	(+)-JQ-1	13.314	down	-0.589048
BP	GO:0006614	SRP-dependent cotranslational protein targeting to membrane	2	86	14	8015	0.00952393	0.271915	0.257604	SEC61A1/ZFAND2B	2	(+)-JQ-1	13.314	down	-0.589048
BP	GO:0022603	regulation of anatomical structure morphogenesis	10	86	398	8015	0.00986796	0.277713	0.263096	MYO9A/F2/PLEKHO1/SIRT6/ZFYVE27/RAP2A/PPP3CA/FZD6/FYN/THY1	10	(+)-JQ-1	2.34165	down	-0.579886
BP	GO:0043502	regulation of muscle adaptation	3	86	43	8015	0.0108059	0.282879	0.26799	LMNA/PPP3CA/FOXO1	3	(+)-JQ-1	6.50216	down	-0.571881
BP	GO:0062014	negative regulation of small molecule metabolic process	3	86	43	8015	0.0108059	0.282879	0.26799	CLK2/AKR1C3/SCAP	3	(+)-JQ-1	6.50216	down	-0.571881
BP	GO:0010614	negative regulation of cardiac muscle hypertrophy	2	86	15	8015	0.0109131	0.282879	0.26799	LMNA/FOXO1	2	(+)-JQ-1	12.4264	down	-0.571881
BP	GO:0014741	negative regulation of muscle hypertrophy	2	86	15	8015	0.0109131	0.282879	0.26799	LMNA/FOXO1	2	(+)-JQ-1	12.4264	down	-0.571881
BP	GO:0050829	defense response to Gram-negative bacterium	2	86	15	8015	0.0109131	0.282879	0.26799	CD4/F2	2	(+)-JQ-1	12.4264	down	-0.571881
BP	GO:0140352	export from cell	9	86	349	8015	0.0121559	0.287169	0.272055	SYN1/SYN2/RAB8B/ITSN1/PPP3CA/SCAMP1/YKT6/PTPRN2/PTPRN	9	(+)-JQ-1	2.40338	down	-0.565344
BP	GO:0003300	cardiac muscle hypertrophy	3	86	45	8015	0.012236	0.287169	0.272055	LMNA/PPP3CA/FOXO1	3	(+)-JQ-1	6.21318	down	-0.565344
BP	GO:0014897	striated muscle hypertrophy	3	86	45	8015	0.012236	0.287169	0.272055	LMNA/PPP3CA/FOXO1	3	(+)-JQ-1	6.21318	down	-0.565344
BP	GO:1901292	nucleoside phosphate catabolic process	3	86	45	8015	0.012236	0.287169	0.272055	DERA/MBD4/HINT1	3	(+)-JQ-1	6.21318	down	-0.565344
BP	GO:1901606	alpha-amino acid catabolic process	3	86	45	8015	0.012236	0.287169	0.272055	GPT2/GPT/DDAH2	3	(+)-JQ-1	6.21318	down	-0.565344
BP	GO:0006699	bile acid biosynthetic process	2	86	16	8015	0.0123858	0.287169	0.272055	AKR1C4/OSBPL9	2	(+)-JQ-1	11.6497	down	-0.565344
BP	GO:0051156	glucose 6-phosphate metabolic process	2	86	16	8015	0.0123858	0.287169	0.272055	DERA/H6PD	2	(+)-JQ-1	11.6497	down	-0.565344
BP	GO:0009725	response to hormone	10	86	412	8015	0.0123905	0.287169	0.272055	GPT/AKR1C3/AKR1C4/RAB8B/IDH1/AHCYL1/FOXO1/FYN/PTPRN/SCAP	10	(+)-JQ-1	2.26208	down	-0.565344
BP	GO:0034330	cell junction organization	8	86	292	8015	0.0127716	0.290796	0.275491	MYO9A/ARHGAP39/TGFBR1/SYN1/RAB8B/ITSN1/FYN/THY1	8	(+)-JQ-1	2.55336	down	-0.559893
BP	GO:0014896	muscle hypertrophy	3	86	46	8015	0.0129899	0.290796	0.275491	LMNA/PPP3CA/FOXO1	3	(+)-JQ-1	6.07811	down	-0.559893
BP	GO:0120254	olefinic compound metabolic process	3	86	46	8015	0.0129899	0.290796	0.275491	AKR1C3/AKR1C4/H6PD	3	(+)-JQ-1	6.07811	down	-0.559893
BP	GO:0032350	regulation of hormone metabolic process	2	86	17	8015	0.0139403	0.306561	0.290426	AKR1C3/H6PD	2	(+)-JQ-1	10.9644	down	-0.536965
BP	GO:1901136	carbohydrate derivative catabolic process	4	86	87	8015	0.0140053	0.306561	0.290426	DERA/FUCA1/MBD4/HINT1	4	(+)-JQ-1	4.28495	down	-0.536965
BP	GO:2001237	negative regulation of extrinsic apoptotic signaling pathway	3	86	49	8015	0.0154083	0.309589	0.293295	TGFBR1/LMNA/FYN	3	(+)-JQ-1	5.70598	down	-0.532695
BP	GO:0006613	cotranslational protein targeting to membrane	2	86	18	8015	0.0155745	0.309589	0.293295	SEC61A1/ZFAND2B	2	(+)-JQ-1	10.3553	down	-0.532695
BP	GO:0009264	deoxyribonucleotide catabolic process	2	86	18	8015	0.0155745	0.309589	0.293295	DERA/MBD4	2	(+)-JQ-1	10.3553	down	-0.532695
BP	GO:0016075	rRNA catabolic process	2	86	18	8015	0.0155745	0.309589	0.293295	TRIR/EXOSC5	2	(+)-JQ-1	10.3553	down	-0.532695
BP	GO:0031345	negative regulation of cell projection organization	4	86	90	8015	0.0156944	0.309589	0.293295	EVI5L/PPP3CA/FYN/THY1	4	(+)-JQ-1	4.14212	down	-0.532695
BP	GO:0010959	regulation of metal ion transport	5	86	138	8015	0.0161025	0.309589	0.293295	CD4/F2/AHCYL1/FYN/THY1	5	(+)-JQ-1	3.37673	down	-0.532695
BP	GO:0043500	muscle adaptation	3	86	50	8015	0.0162671	0.309589	0.293295	LMNA/PPP3CA/FOXO1	3	(+)-JQ-1	5.59186	down	-0.532695
BP	GO:0001678	cellular glucose homeostasis	4	86	91	8015	0.0162848	0.309589	0.293295	PPP3CA/FOXO1/PTPRN2/PTPRN	4	(+)-JQ-1	4.0966	down	-0.532695
BP	GO:0008406	gonad development	4	86	91	8015	0.0162848	0.309589	0.293295	TGFBR1/AKR1C3/IDH1/PTPRN	4	(+)-JQ-1	4.0966	down	-0.532695
BP	GO:1901652	response to peptide	7	86	247	8015	0.0165049	0.309589	0.293295	GPT/RAB8B/AHCYL1/FOXO1/FYN/PTPRN/SCAP	7	(+)-JQ-1	2.64123	down	-0.532695
BP	GO:0045137	development of primary sexual characteristics	4	86	92	8015	0.0168889	0.309589	0.293295	TGFBR1/AKR1C3/IDH1/PTPRN	4	(+)-JQ-1	4.05207	down	-0.532695
BP	GO:0001523	retinoid metabolic process	2	86	19	8015	0.0172867	0.309589	0.293295	AKR1C3/AKR1C4	2	(+)-JQ-1	9.81028	down	-0.532695
BP	GO:0042181	ketone biosynthetic process	2	86	19	8015	0.0172867	0.309589	0.293295	AKR1C3/H6PD	2	(+)-JQ-1	9.81028	down	-0.532695
BP	GO:0042446	hormone biosynthetic process	2	86	19	8015	0.0172867	0.309589	0.293295	HSD17B12/H6PD	2	(+)-JQ-1	9.81028	down	-0.532695
BP	GO:0046386	deoxyribose phosphate catabolic process	2	86	19	8015	0.0172867	0.309589	0.293295	DERA/MBD4	2	(+)-JQ-1	9.81028	down	-0.532695
BP	GO:0055008	cardiac muscle tissue morphogenesis	2	86	19	8015	0.0172867	0.309589	0.293295	TGFBR1/SIRT6	2	(+)-JQ-1	9.81028	down	-0.532695
BP	GO:0071398	cellular response to fatty acid	2	86	19	8015	0.0172867	0.309589	0.293295	AKR1C3/AKR1C4	2	(+)-JQ-1	9.81028	down	-0.532695
BP	GO:1901658	glycosyl compound catabolic process	2	86	19	8015	0.0172867	0.309589	0.293295	DERA/FUCA1	2	(+)-JQ-1	9.81028	down	-0.532695
BP	GO:0042180	cellular ketone metabolic process	4	86	93	8015	0.0175069	0.310709	0.294356	AKR1C3/AKR1C4/H6PD/SCAP	4	(+)-JQ-1	4.0085	down	-0.531128
BP	GO:0046903	secretion	9	86	372	8015	0.0178016	0.313117	0.296637	SYN1/SYN2/RAB8B/ITSN1/PPP3CA/SCAMP1/YKT6/PTPRN2/PTPRN	9	(+)-JQ-1	2.25478	down	-0.527775
BP	GO:0006091	generation of precursor metabolites and energy	8	86	311	8015	0.0180622	0.314889	0.298316	NDUFA5/DERA/AKR1C4/CYB5B/IDH1/SDHAF2/UQCRH/H6PD	8	(+)-JQ-1	2.39737	down	-0.525323
BP	GO:0019216	regulation of lipid metabolic process	5	86	144	8015	0.0190161	0.31578	0.29916	F2/AKR1C3/IDH1/H6PD/SCAP	5	(+)-JQ-1	3.23603	down	-0.524096
BP	GO:0002431	Fc receptor mediated stimulatory signaling pathway	2	86	20	8015	0.0190751	0.31578	0.29916	CD226/FYN	2	(+)-JQ-1	9.31977	down	-0.524096
BP	GO:0008206	bile acid metabolic process	2	86	20	8015	0.0190751	0.31578	0.29916	AKR1C4/OSBPL9	2	(+)-JQ-1	9.31977	down	-0.524096
BP	GO:0019748	secondary metabolic process	2	86	20	8015	0.0190751	0.31578	0.29916	AKR1C3/AKR1C4	2	(+)-JQ-1	9.31977	down	-0.524096
BP	GO:0051055	negative regulation of lipid biosynthetic process	2	86	20	8015	0.0190751	0.31578	0.29916	AKR1C3/SCAP	2	(+)-JQ-1	9.31977	down	-0.524096
BP	GO:1902930	regulation of alcohol biosynthetic process	2	86	20	8015	0.0190751	0.31578	0.29916	H6PD/SCAP	2	(+)-JQ-1	9.31977	down	-0.524096
BP	GO:0140056	organelle localization by membrane tethering	3	86	54	8015	0.0199675	0.327799	0.310547	RAB8B/YKT6/AHCYL1	3	(+)-JQ-1	5.17765	down	-0.507873
BP	GO:0016101	diterpenoid metabolic process	2	86	21	8015	0.0209377	0.335687	0.318019	AKR1C3/AKR1C4	2	(+)-JQ-1	8.87597	down	-0.497547
BP	GO:0060415	muscle tissue morphogenesis	2	86	21	8015	0.0209377	0.335687	0.318019	TGFBR1/SIRT6	2	(+)-JQ-1	8.87597	down	-0.497547
BP	GO:0019646	aerobic electron transport chain	3	86	55	8015	0.0209591	0.335687	0.318019	NDUFA5/SDHAF2/UQCRH	3	(+)-JQ-1	5.08351	down	-0.497547
BP	GO:0032868	response to insulin	5	86	149	8015	0.0216948	0.344667	0.326527	GPT/RAB8B/FOXO1/PTPRN/SCAP	5	(+)-JQ-1	3.12744	down	-0.486081
BP	GO:0006692	prostanoid metabolic process	2	86	22	8015	0.022873	0.351584	0.33308	AKR1C3/AKR1C4	2	(+)-JQ-1	8.47252	down	-0.477452
BP	GO:0006693	prostaglandin metabolic process	2	86	22	8015	0.022873	0.351584	0.33308	AKR1C3/AKR1C4	2	(+)-JQ-1	8.47252	down	-0.477452
BP	GO:0048644	muscle organ morphogenesis	2	86	22	8015	0.022873	0.351584	0.33308	TGFBR1/SIRT6	2	(+)-JQ-1	8.47252	down	-0.477452
BP	GO:0001822	kidney development	4	86	101	8015	0.0229618	0.351584	0.33308	ANKS6/TGFBR1/SEC61A1/IFT88	4	(+)-JQ-1	3.691	down	-0.477452
BP	GO:0010565	regulation of cellular ketone metabolic process	3	86	58	8015	0.0240943	0.365121	0.345904	AKR1C3/H6PD/SCAP	3	(+)-JQ-1	4.82057	down	-0.461044
BP	GO:0072001	renal system development	4	86	103	8015	0.0244701	0.367985	0.348617	ANKS6/TGFBR1/SEC61A1/IFT88	4	(+)-JQ-1	3.61933	down	-0.457651
BP	GO:1901661	quinone metabolic process	2	86	23	8015	0.0248791	0.369546	0.350096	AKR1C3/AKR1C4	2	(+)-JQ-1	8.10415	down	-0.455813
BP	GO:0050768	negative regulation of neurogenesis	3	86	59	8015	0.0251927	0.369546	0.350096	F2/PPP3CA/THY1	3	(+)-JQ-1	4.73886	down	-0.455813
BP	GO:0030001	metal ion transport	7	86	270	8015	0.0254888	0.369546	0.350096	CD4/F2/SEC61A1/PPP3CA/AHCYL1/FYN/THY1	7	(+)-JQ-1	2.41624	down	-0.455813
BP	GO:0044282	small molecule catabolic process	6	86	211	8015	0.0254901	0.369546	0.350096	ACAD10/DERA/GPT2/GPT/AKR1C3/DDAH2	6	(+)-JQ-1	2.65017	down	-0.455813
BP	GO:0044255	cellular lipid metabolic process	10	86	462	8015	0.0255118	0.369546	0.350096	ACAD10/HSD17B12/CDIPT/FUCA1/AKR1C3/AKR1C4/IDH1/TAMM41/DBI/SCAP	10	(+)-JQ-1	2.01727	down	-0.455813
BP	GO:0007548	sex differentiation	4	86	105	8015	0.0260372	0.370551	0.351048	TGFBR1/AKR1C3/IDH1/PTPRN	4	(+)-JQ-1	3.55039	down	-0.454634
BP	GO:0009063	cellular amino acid catabolic process	3	86	60	8015	0.0263179	0.370551	0.351048	GPT2/GPT/DDAH2	3	(+)-JQ-1	4.65988	down	-0.454634
BP	GO:0051961	negative regulation of nervous system development	3	86	60	8015	0.0263179	0.370551	0.351048	F2/PPP3CA/THY1	3	(+)-JQ-1	4.65988	down	-0.454634
BP	GO:0009581	detection of external stimulus	2	86	24	8015	0.0269544	0.370551	0.351048	REEP6/FYN	2	(+)-JQ-1	7.76647	down	-0.454634
BP	GO:0062012	regulation of small molecule metabolic process	5	86	158	8015	0.0271146	0.370551	0.351048	CLK2/GPT/AKR1C3/H6PD/SCAP	5	(+)-JQ-1	2.94929	down	-0.454634
BP	GO:0071375	cellular response to peptide hormone stimulus	5	86	158	8015	0.0271146	0.370551	0.351048	GPT/RAB8B/AHCYL1/FOXO1/FYN	5	(+)-JQ-1	2.94929	down	-0.454634
BP	GO:0022406	membrane docking	3	86	61	8015	0.0274697	0.370551	0.351048	RAB8B/YKT6/AHCYL1	3	(+)-JQ-1	4.58349	down	-0.454634
BP	GO:0042773	ATP synthesis coupled electron transport	3	86	61	8015	0.0274697	0.370551	0.351048	NDUFA5/SDHAF2/UQCRH	3	(+)-JQ-1	4.58349	down	-0.454634
BP	GO:0042775	mitochondrial ATP synthesis coupled electron transport	3	86	61	8015	0.0274697	0.370551	0.351048	NDUFA5/SDHAF2/UQCRH	3	(+)-JQ-1	4.58349	down	-0.454634
BP	GO:0120035	regulation of plasma membrane bounded cell projection organization	8	86	337	8015	0.0276502	0.370551	0.351048	TGFBR1/IFT88/ZFYVE27/RAP2A/EVI5L/PPP3CA/FYN/THY1	8	(+)-JQ-1	2.21241	down	-0.454634
BP	GO:0009582	detection of abiotic stimulus	2	86	25	8015	0.0290971	0.384706	0.364459	REEP6/FYN	2	(+)-JQ-1	7.45581	down	-0.438352
BP	GO:0014068	positive regulation of phosphatidylinositol 3-kinase signaling	2	86	25	8015	0.0290971	0.384706	0.364459	F2/FYN	2	(+)-JQ-1	7.45581	down	-0.438352
BP	GO:0050679	positive regulation of epithelial cell proliferation	3	86	63	8015	0.029853	0.387466	0.367073	TGFBR1/SIRT6/PTPRN	3	(+)-JQ-1	4.43798	down	-0.435248
BP	GO:1901605	alpha-amino acid metabolic process	4	86	110	8015	0.0302152	0.387466	0.367073	GPT2/GPT/DDAH2/ENOPH1	4	(+)-JQ-1	3.38901	down	-0.435248
BP	GO:0006111	regulation of gluconeogenesis	2	86	26	8015	0.0313056	0.387466	0.367073	CLK2/GPT	2	(+)-JQ-1	7.16905	down	-0.435248
BP	GO:0006904	vesicle docking involved in exocytosis	2	86	26	8015	0.0313056	0.387466	0.367073	RAB8B/YKT6	2	(+)-JQ-1	7.16905	down	-0.435248
BP	GO:1901615	organic hydroxy compound metabolic process	6	86	222	8015	0.0316426	0.387466	0.367073	AKR1C3/AKR1C4/IDH1/OSBPL9/H6PD/SCAP	6	(+)-JQ-1	2.51886	down	-0.435248
BP	GO:0007029	endoplasmic reticulum organization	3	86	65	8015	0.0323425	0.387466	0.367073	SEC61A1/REEP6/ZFYVE27	3	(+)-JQ-1	4.30143	down	-0.435248
BP	GO:0007269	neurotransmitter secretion	3	86	65	8015	0.0323425	0.387466	0.367073	SYN1/SYN2/PTPRN2	3	(+)-JQ-1	4.30143	down	-0.435248
BP	GO:0051592	response to calcium ion	3	86	65	8015	0.0323425	0.387466	0.367073	AKR1C3/PPP3CA/AHCYL1	3	(+)-JQ-1	4.30143	down	-0.435248
BP	GO:0099643	signal release from synapse	3	86	65	8015	0.0323425	0.387466	0.367073	SYN1/SYN2/PTPRN2	3	(+)-JQ-1	4.30143	down	-0.435248
BP	GO:0032787	monocarboxylic acid metabolic process	7	86	284	8015	0.0323609	0.387466	0.367073	ACAD10/HSD17B12/AKR1C3/AKR1C4/IDH1/OSBPL9/SCAP	7	(+)-JQ-1	2.29713	down	-0.435248
BP	GO:0006066	alcohol metabolic process	5	86	166	8015	0.0326018	0.387466	0.367073	AKR1C3/AKR1C4/IDH1/H6PD/SCAP	5	(+)-JQ-1	2.80716	down	-0.435248
BP	GO:0006099	tricarboxylic acid cycle	2	86	27	8015	0.0335783	0.387466	0.367073	IDH1/SDHAF2	2	(+)-JQ-1	6.90353	down	-0.435248
BP	GO:0007517	muscle organ development	4	86	115	8015	0.034769	0.387466	0.367073	TGFBR1/SIRT6/PPP3CA/FHL3	4	(+)-JQ-1	3.24166	down	-0.435248
BP	GO:0001655	urogenital system development	4	86	116	8015	0.0357252	0.387466	0.367073	ANKS6/TGFBR1/SEC61A1/IFT88	4	(+)-JQ-1	3.21371	down	-0.435248
BP	GO:0006081	cellular aldehyde metabolic process	2	86	28	8015	0.0359137	0.387466	0.367073	AKR1C3/IDH1	2	(+)-JQ-1	6.65698	down	-0.435248
BP	GO:0006721	terpenoid metabolic process	2	86	28	8015	0.0359137	0.387466	0.367073	AKR1C3/AKR1C4	2	(+)-JQ-1	6.65698	down	-0.435248
BP	GO:0019692	deoxyribose phosphate metabolic process	2	86	28	8015	0.0359137	0.387466	0.367073	DERA/MBD4	2	(+)-JQ-1	6.65698	down	-0.435248
BP	GO:0071384	cellular response to corticosteroid stimulus	2	86	28	8015	0.0359137	0.387466	0.367073	AKR1C3/FOXO1	2	(+)-JQ-1	6.65698	down	-0.435248
BP	GO:0045047	protein targeting to ER	2	86	29	8015	0.03831	0.387466	0.367073	SEC61A1/ZFAND2B	2	(+)-JQ-1	6.42743	down	-0.435248
BP	GO:0050856	regulation of T cell receptor signaling pathway	2	86	29	8015	0.03831	0.387466	0.367073	CD226/THY1	2	(+)-JQ-1	6.42743	down	-0.435248
BP	GO:0044242	cellular lipid catabolic process	4	86	119	8015	0.0386851	0.387466	0.367073	ACAD10/FUCA1/AKR1C3/IDH1	4	(+)-JQ-1	3.13269	down	-0.435248
BP	GO:0120039	plasma membrane bounded cell projection morphogenesis	7	86	297	8015	0.0397729	0.387466	0.367073	MYO9A/PLEKHO1/ZFYVE27/RAP2A/PPP3CA/FYN/THY1	7	(+)-JQ-1	2.19658	down	-0.435248
BP	GO:0045596	negative regulation of cell differentiation	6	86	235	8015	0.0400817	0.387466	0.367073	TGFBR1/F2/PPP3CA/SDHAF2/FOXO1/THY1	6	(+)-JQ-1	2.37952	down	-0.435248
BP	GO:0048858	cell projection morphogenesis	7	86	298	8015	0.0403857	0.387466	0.367073	MYO9A/PLEKHO1/ZFYVE27/RAP2A/PPP3CA/FYN/THY1	7	(+)-JQ-1	2.18921	down	-0.435248
BP	GO:0009262	deoxyribonucleotide metabolic process	2	86	30	8015	0.0407658	0.387466	0.367073	DERA/MBD4	2	(+)-JQ-1	6.21318	down	-0.435248
BP	GO:0006520	cellular amino acid metabolic process	5	86	177	8015	0.0412132	0.387466	0.367073	GPT2/GPT/DDAH2/ENOPH1/YARS2	5	(+)-JQ-1	2.6327	down	-0.435248
BP	GO:0042593	glucose homeostasis	4	86	122	8015	0.041782	0.387466	0.367073	PPP3CA/FOXO1/PTPRN2/PTPRN	4	(+)-JQ-1	3.05566	down	-0.435248
BP	GO:0010721	negative regulation of cell development	3	86	72	8015	0.041882	0.387466	0.367073	F2/PPP3CA/THY1	3	(+)-JQ-1	3.88324	down	-0.435248
BP	GO:0033500	carbohydrate homeostasis	4	86	123	8015	0.0428448	0.387466	0.367073	PPP3CA/FOXO1/PTPRN2/PTPRN	4	(+)-JQ-1	3.03082	down	-0.435248
BP	GO:0006809	nitric oxide biosynthetic process	2	86	31	8015	0.0432796	0.387466	0.367073	CYB5B/DDAH2	2	(+)-JQ-1	6.01275	down	-0.435248
BP	GO:0006633	fatty acid biosynthetic process	3	86	73	8015	0.0433484	0.387466	0.367073	HSD17B12/AKR1C3/SCAP	3	(+)-JQ-1	3.83004	down	-0.435248
BP	GO:0032870	cellular response to hormone stimulus	7	86	303	8015	0.0435427	0.387466	0.367073	GPT/AKR1C3/AKR1C4/RAB8B/AHCYL1/FOXO1/FYN	7	(+)-JQ-1	2.15308	down	-0.435248
BP	GO:0045785	positive regulation of cell adhesion	5	86	180	8015	0.0437803	0.387466	0.367073	CD4/HSD17B12/PPP3CA/FYN/THY1	5	(+)-JQ-1	2.58882	down	-0.435248
BP	GO:0022904	respiratory electron transport chain	3	86	74	8015	0.0448404	0.387466	0.367073	NDUFA5/SDHAF2/UQCRH	3	(+)-JQ-1	3.77828	down	-0.435248
BP	GO:0000302	response to reactive oxygen species	4	86	125	8015	0.0450162	0.387466	0.367073	AKR1C3/FOXO1/FYN/PTPRN	4	(+)-JQ-1	2.98233	down	-0.435248
BP	GO:0061061	muscle structure development	6	86	242	8015	0.0451691	0.387466	0.367073	TGFBR1/LMNA/PLEKHO1/SIRT6/PPP3CA/FHL3	6	(+)-JQ-1	2.31069	down	-0.435248
BP	GO:0072599	establishment of protein localization to endoplasmic reticulum	2	86	32	8015	0.0458499	0.387466	0.367073	SEC61A1/ZFAND2B	2	(+)-JQ-1	5.82485	down	-0.435248
BP	GO:2000377	regulation of reactive oxygen species metabolic process	3	86	75	8015	0.0463577	0.387466	0.367073	F2/AKR1C3/FYN	3	(+)-JQ-1	3.72791	down	-0.435248
BP	GO:0006812	cation transport	8	86	374	8015	0.0467179	0.387466	0.367073	CD4/F2/SEC61A1/PPP3CA/AHCYL1/UQCRH/FYN/THY1	8	(+)-JQ-1	1.99353	down	-0.435248
BP	GO:0006836	neurotransmitter transport	3	86	76	8015	0.0479004	0.387466	0.367073	SYN1/SYN2/PTPRN2	3	(+)-JQ-1	3.67886	down	-0.435248
BP	GO:0061647	histone H3-K9 modification	2	86	33	8015	0.0484751	0.387466	0.367073	LMNA/SIRT6	2	(+)-JQ-1	5.64834	down	-0.435248
BP	GO:2001236	regulation of extrinsic apoptotic signaling pathway	3	86	77	8015	0.0494682	0.387466	0.367073	TGFBR1/LMNA/FYN	3	(+)-JQ-1	3.63108	down	-0.435248
BP	GO:0032990	cell part morphogenesis	7	86	312	8015	0.0496223	0.387466	0.367073	MYO9A/PLEKHO1/ZFYVE27/RAP2A/PPP3CA/FYN/THY1	7	(+)-JQ-1	2.09097	down	-0.435248
BP	GO:0071333	cellular response to glucose stimulus	3	86	78	8015	0.0510609	0.387466	0.367073	PPP3CA/PTPRN2/PTPRN	3	(+)-JQ-1	3.58453	down	-0.435248
BP	GO:0006631	fatty acid metabolic process	5	86	188	8015	0.0510904	0.387466	0.367073	ACAD10/HSD17B12/AKR1C3/AKR1C4/SCAP	5	(+)-JQ-1	2.47866	down	-0.435248
BP	GO:1901653	cellular response to peptide	5	86	188	8015	0.0510904	0.387466	0.367073	GPT/RAB8B/AHCYL1/FOXO1/FYN	5	(+)-JQ-1	2.47866	down	-0.435248
BP	GO:0010717	regulation of epithelial to mesenchymal transition	2	86	34	8015	0.0511539	0.387466	0.367073	TGFBR1/SDHAF2	2	(+)-JQ-1	5.48222	down	-0.435248
BP	GO:0046209	nitric oxide metabolic process	2	86	34	8015	0.0511539	0.387466	0.367073	CYB5B/DDAH2	2	(+)-JQ-1	5.48222	down	-0.435248
BP	GO:0055017	cardiac muscle tissue growth	2	86	34	8015	0.0511539	0.387466	0.367073	TGFBR1/SIRT6	2	(+)-JQ-1	5.48222	down	-0.435248
BP	GO:0001553	luteinization	1	86	5	8015	0.0525232	0.387466	0.367073	PTPRN	1	(+)-JQ-1	18.6395	down	-0.435248
BP	GO:0002370	natural killer cell cytokine production	1	86	5	8015	0.0525232	0.387466	0.367073	CD226	1	(+)-JQ-1	18.6395	down	-0.435248
BP	GO:0002727	regulation of natural killer cell cytokine production	1	86	5	8015	0.0525232	0.387466	0.367073	CD226	1	(+)-JQ-1	18.6395	down	-0.435248
BP	GO:0002729	positive regulation of natural killer cell cytokine production	1	86	5	8015	0.0525232	0.387466	0.367073	CD226	1	(+)-JQ-1	18.6395	down	-0.435248
BP	GO:0002836	positive regulation of response to tumor cell	1	86	5	8015	0.0525232	0.387466	0.367073	CD226	1	(+)-JQ-1	18.6395	down	-0.435248
BP	GO:0002839	positive regulation of immune response to tumor cell	1	86	5	8015	0.0525232	0.387466	0.367073	CD226	1	(+)-JQ-1	18.6395	down	-0.435248
BP	GO:0003198	epithelial to mesenchymal transition involved in endocardial cushion formation	1	86	5	8015	0.0525232	0.387466	0.367073	TGFBR1	1	(+)-JQ-1	18.6395	down	-0.435248
BP	GO:0007263	nitric oxide mediated signal transduction	1	86	5	8015	0.0525232	0.387466	0.367073	DDAH2	1	(+)-JQ-1	18.6395	down	-0.435248
BP	GO:0010996	response to auditory stimulus	1	86	5	8015	0.0525232	0.387466	0.367073	XPA	1	(+)-JQ-1	18.6395	down	-0.435248
BP	GO:0015721	bile acid and bile salt transport	1	86	5	8015	0.0525232	0.387466	0.367073	AKR1C4	1	(+)-JQ-1	18.6395	down	-0.435248
BP	GO:0019054	modulation by virus of host cellular process	1	86	5	8015	0.0525232	0.387466	0.367073	CD4	1	(+)-JQ-1	18.6395	down	-0.435248
BP	GO:0019509	L-methionine salvage from methylthioadenosine	1	86	5	8015	0.0525232	0.387466	0.367073	ENOPH1	1	(+)-JQ-1	18.6395	down	-0.435248
BP	GO:0031943	regulation of glucocorticoid metabolic process	1	86	5	8015	0.0525232	0.387466	0.367073	H6PD	1	(+)-JQ-1	18.6395	down	-0.435248
BP	GO:0032074	negative regulation of nuclease activity	1	86	5	8015	0.0525232	0.387466	0.367073	GZMA	1	(+)-JQ-1	18.6395	down	-0.435248
BP	GO:0032331	negative regulation of chondrocyte differentiation	1	86	5	8015	0.0525232	0.387466	0.367073	TGFBR1	1	(+)-JQ-1	18.6395	down	-0.435248
BP	GO:0034116	positive regulation of heterotypic cell-cell adhesion	1	86	5	8015	0.0525232	0.387466	0.367073	THY1	1	(+)-JQ-1	18.6395	down	-0.435248
BP	GO:0035988	chondrocyte proliferation	1	86	5	8015	0.0525232	0.387466	0.367073	SIRT6	1	(+)-JQ-1	18.6395	down	-0.435248
BP	GO:0036369	transcription factor catabolic process	1	86	5	8015	0.0525232	0.387466	0.367073	SIRT6	1	(+)-JQ-1	18.6395	down	-0.435248
BP	GO:0042118	endothelial cell activation	1	86	5	8015	0.0525232	0.387466	0.367073	TGFBR1	1	(+)-JQ-1	18.6395	down	-0.435248
BP	GO:0042573	retinoic acid metabolic process	1	86	5	8015	0.0525232	0.387466	0.367073	AKR1C3	1	(+)-JQ-1	18.6395	down	-0.435248
BP	GO:0045046	protein import into peroxisome membrane	1	86	5	8015	0.0525232	0.387466	0.367073	RAB8B	1	(+)-JQ-1	18.6395	down	-0.435248
BP	GO:0045542	positive regulation of cholesterol biosynthetic process	1	86	5	8015	0.0525232	0.387466	0.367073	SCAP	1	(+)-JQ-1	18.6395	down	-0.435248
BP	GO:0050974	detection of mechanical stimulus involved in sensory perception	1	86	5	8015	0.0525232	0.387466	0.367073	FYN	1	(+)-JQ-1	18.6395	down	-0.435248
BP	GO:0051917	regulation of fibrinolysis	1	86	5	8015	0.0525232	0.387466	0.367073	F2	1	(+)-JQ-1	18.6395	down	-0.435248
BP	GO:0051918	negative regulation of fibrinolysis	1	86	5	8015	0.0525232	0.387466	0.367073	F2	1	(+)-JQ-1	18.6395	down	-0.435248
BP	GO:0060219	camera-type eye photoreceptor cell differentiation	1	86	5	8015	0.0525232	0.387466	0.367073	THY1	1	(+)-JQ-1	18.6395	down	-0.435248
BP	GO:0060977	coronary vasculature morphogenesis	1	86	5	8015	0.0525232	0.387466	0.367073	TGFBR1	1	(+)-JQ-1	18.6395	down	-0.435248
BP	GO:0061037	negative regulation of cartilage development	1	86	5	8015	0.0525232	0.387466	0.367073	TGFBR1	1	(+)-JQ-1	18.6395	down	-0.435248
BP	GO:0061469	regulation of type B pancreatic cell proliferation	1	86	5	8015	0.0525232	0.387466	0.367073	PTPRN	1	(+)-JQ-1	18.6395	down	-0.435248
BP	GO:0090030	regulation of steroid hormone biosynthetic process	1	86	5	8015	0.0525232	0.387466	0.367073	H6PD	1	(+)-JQ-1	18.6395	down	-0.435248
BP	GO:0098703	calcium ion import across plasma membrane	1	86	5	8015	0.0525232	0.387466	0.367073	FYN	1	(+)-JQ-1	18.6395	down	-0.435248
BP	GO:0106120	positive regulation of sterol biosynthetic process	1	86	5	8015	0.0525232	0.387466	0.367073	SCAP	1	(+)-JQ-1	18.6395	down	-0.435248
BP	GO:1902656	calcium ion import into cytosol	1	86	5	8015	0.0525232	0.387466	0.367073	FYN	1	(+)-JQ-1	18.6395	down	-0.435248
BP	GO:1902932	positive regulation of alcohol biosynthetic process	1	86	5	8015	0.0525232	0.387466	0.367073	SCAP	1	(+)-JQ-1	18.6395	down	-0.435248
BP	GO:1903059	regulation of protein lipidation	1	86	5	8015	0.0525232	0.387466	0.367073	DBI	1	(+)-JQ-1	18.6395	down	-0.435248
BP	GO:1905274	regulation of modification of postsynaptic actin cytoskeleton	1	86	5	8015	0.0525232	0.387466	0.367073	ITSN1	1	(+)-JQ-1	18.6395	down	-0.435248
BP	GO:2001286	regulation of caveolin-mediated endocytosis	1	86	5	8015	0.0525232	0.387466	0.367073	ITSN1	1	(+)-JQ-1	18.6395	down	-0.435248
BP	GO:0002791	regulation of peptide secretion	3	86	79	8015	0.0526785	0.387466	0.367073	RAB8B/ITSN1/PPP3CA	3	(+)-JQ-1	3.53915	down	-0.435248
BP	GO:0071326	cellular response to monosaccharide stimulus	3	86	79	8015	0.0526785	0.387466	0.367073	PPP3CA/PTPRN2/PTPRN	3	(+)-JQ-1	3.53915	down	-0.435248
BP	GO:0071331	cellular response to hexose stimulus	3	86	79	8015	0.0526785	0.387466	0.367073	PPP3CA/PTPRN2/PTPRN	3	(+)-JQ-1	3.53915	down	-0.435248
BP	GO:0090276	regulation of peptide hormone secretion	3	86	79	8015	0.0526785	0.387466	0.367073	RAB8B/ITSN1/PPP3CA	3	(+)-JQ-1	3.53915	down	-0.435248
BP	GO:0009060	aerobic respiration	4	86	132	8015	0.0530955	0.387466	0.367073	NDUFA5/IDH1/SDHAF2/UQCRH	4	(+)-JQ-1	2.82417	down	-0.435248
BP	GO:0001938	positive regulation of endothelial cell proliferation	2	86	35	8015	0.0538848	0.387466	0.367073	TGFBR1/SIRT6	2	(+)-JQ-1	5.32558	down	-0.435248
BP	GO:0034661	ncRNA catabolic process	2	86	35	8015	0.0538848	0.387466	0.367073	TRIR/EXOSC5	2	(+)-JQ-1	5.32558	down	-0.435248
BP	GO:2000379	positive regulation of reactive oxygen species metabolic process	2	86	35	8015	0.0538848	0.387466	0.367073	F2/AKR1C3	2	(+)-JQ-1	5.32558	down	-0.435248
BP	GO:2001057	reactive nitrogen species metabolic process	2	86	35	8015	0.0538848	0.387466	0.367073	CYB5B/DDAH2	2	(+)-JQ-1	5.32558	down	-0.435248
BP	GO:0050852	T cell receptor signaling pathway	3	86	80	8015	0.0543207	0.387466	0.367073	CD226/FYN/THY1	3	(+)-JQ-1	3.49491	down	-0.435248
BP	GO:0090087	regulation of peptide transport	3	86	80	8015	0.0543207	0.387466	0.367073	RAB8B/ITSN1/PPP3CA	3	(+)-JQ-1	3.49491	down	-0.435248
BP	GO:0006979	response to oxidative stress	6	86	255	8015	0.0556535	0.387466	0.367073	AKR1C3/CYB5B/IDH1/FOXO1/FYN/PTPRN	6	(+)-JQ-1	2.19289	down	-0.435248
BP	GO:0048738	cardiac muscle tissue development	3	86	81	8015	0.0559874	0.387466	0.367073	TGFBR1/LMNA/SIRT6	3	(+)-JQ-1	3.45177	down	-0.435248
BP	GO:0043269	regulation of ion transport	5	86	193	8015	0.0560038	0.387466	0.367073	CD4/F2/AHCYL1/FYN/THY1	5	(+)-JQ-1	2.41445	down	-0.435248
BP	GO:0006284	base-excision repair	2	86	36	8015	0.0566664	0.387466	0.367073	MBD4/XPA	2	(+)-JQ-1	5.17765	down	-0.435248
BP	GO:0045833	negative regulation of lipid metabolic process	2	86	36	8015	0.0566664	0.387466	0.367073	AKR1C3/SCAP	2	(+)-JQ-1	5.17765	down	-0.435248
BP	GO:0060419	heart growth	2	86	36	8015	0.0566664	0.387466	0.367073	TGFBR1/SIRT6	2	(+)-JQ-1	5.17765	down	-0.435248
BP	GO:0097479	synaptic vesicle localization	2	86	36	8015	0.0566664	0.387466	0.367073	SYN1/SYN2	2	(+)-JQ-1	5.17765	down	-0.435248
BP	GO:0046777	protein autophosphorylation	4	86	135	8015	0.0567854	0.387466	0.367073	CLK2/RAP2A/FYN/THY1	4	(+)-JQ-1	2.76141	down	-0.435248
BP	GO:0008360	regulation of cell shape	3	86	82	8015	0.0576785	0.387466	0.367073	F2/PLEKHO1/FYN	3	(+)-JQ-1	3.40967	down	-0.435248
BP	GO:0050854	regulation of antigen receptor-mediated signaling pathway	2	86	37	8015	0.0594974	0.387466	0.367073	CD226/THY1	2	(+)-JQ-1	5.03771	down	-0.435248
BP	GO:1902017	regulation of cilium assembly	2	86	37	8015	0.0594974	0.387466	0.367073	IFT88/EVI5L	2	(+)-JQ-1	5.03771	down	-0.435248
BP	GO:0001505	regulation of neurotransmitter levels	3	86	84	8015	0.0611328	0.387466	0.367073	SYN1/SYN2/PTPRN2	3	(+)-JQ-1	3.32849	down	-0.435248
BP	GO:0071322	cellular response to carbohydrate stimulus	3	86	84	8015	0.0611328	0.387466	0.367073	PPP3CA/PTPRN2/PTPRN	3	(+)-JQ-1	3.32849	down	-0.435248
BP	GO:0002696	positive regulation of leukocyte activation	4	86	139	8015	0.0619157	0.387466	0.367073	CD4/CD226/FYN/THY1	4	(+)-JQ-1	2.68195	down	-0.435248
BP	GO:0008585	female gonad development	2	86	38	8015	0.0623764	0.387466	0.367073	IDH1/PTPRN	2	(+)-JQ-1	4.90514	down	-0.435248
BP	GO:0046545	development of primary female sexual characteristics	2	86	38	8015	0.0623764	0.387466	0.367073	IDH1/PTPRN	2	(+)-JQ-1	4.90514	down	-0.435248
BP	GO:0090503	RNA phosphodiester bond hydrolysis, exonucleolytic	2	86	38	8015	0.0623764	0.387466	0.367073	TRIR/EXOSC5	2	(+)-JQ-1	4.90514	down	-0.435248
BP	GO:0000052	citrulline metabolic process	1	86	6	8015	0.0626959	0.387466	0.367073	DDAH2	1	(+)-JQ-1	15.5329	down	-0.435248
BP	GO:0002693	positive regulation of cellular extravasation	1	86	6	8015	0.0626959	0.387466	0.367073	THY1	1	(+)-JQ-1	15.5329	down	-0.435248
BP	GO:0002834	regulation of response to tumor cell	1	86	6	8015	0.0626959	0.387466	0.367073	CD226	1	(+)-JQ-1	15.5329	down	-0.435248
BP	GO:0002837	regulation of immune response to tumor cell	1	86	6	8015	0.0626959	0.387466	0.367073	CD226	1	(+)-JQ-1	15.5329	down	-0.435248
BP	GO:0003222	ventricular trabecula myocardium morphogenesis	1	86	6	8015	0.0626959	0.387466	0.367073	TGFBR1	1	(+)-JQ-1	15.5329	down	-0.435248
BP	GO:0003272	endocardial cushion formation	1	86	6	8015	0.0626959	0.387466	0.367073	TGFBR1	1	(+)-JQ-1	15.5329	down	-0.435248
BP	GO:0006102	isocitrate metabolic process	1	86	6	8015	0.0626959	0.387466	0.367073	IDH1	1	(+)-JQ-1	15.5329	down	-0.435248
BP	GO:0006527	arginine catabolic process	1	86	6	8015	0.0626959	0.387466	0.367073	DDAH2	1	(+)-JQ-1	15.5329	down	-0.435248
BP	GO:0010544	negative regulation of platelet activation	1	86	6	8015	0.0626959	0.387466	0.367073	F2	1	(+)-JQ-1	15.5329	down	-0.435248
BP	GO:0010893	positive regulation of steroid biosynthetic process	1	86	6	8015	0.0626959	0.387466	0.367073	SCAP	1	(+)-JQ-1	15.5329	down	-0.435248
BP	GO:0014733	regulation of skeletal muscle adaptation	1	86	6	8015	0.0626959	0.387466	0.367073	PPP3CA	1	(+)-JQ-1	15.5329	down	-0.435248
BP	GO:0016139	glycoside catabolic process	1	86	6	8015	0.0626959	0.387466	0.367073	FUCA1	1	(+)-JQ-1	15.5329	down	-0.435248
BP	GO:0030252	growth hormone secretion	1	86	6	8015	0.0626959	0.387466	0.367073	ITSN1	1	(+)-JQ-1	15.5329	down	-0.435248
BP	GO:0030656	regulation of vitamin metabolic process	1	86	6	8015	0.0626959	0.387466	0.367073	AKR1C3	1	(+)-JQ-1	15.5329	down	-0.435248
BP	GO:0030952	establishment or maintenance of cytoskeleton polarity	1	86	6	8015	0.0626959	0.387466	0.367073	LMNA	1	(+)-JQ-1	15.5329	down	-0.435248
BP	GO:0032351	negative regulation of hormone metabolic process	1	86	6	8015	0.0626959	0.387466	0.367073	AKR1C3	1	(+)-JQ-1	15.5329	down	-0.435248
BP	GO:0035562	negative regulation of chromatin binding	1	86	6	8015	0.0626959	0.387466	0.367073	PPP3CA	1	(+)-JQ-1	15.5329	down	-0.435248
BP	GO:0036466	synaptic vesicle recycling via endosome	1	86	6	8015	0.0626959	0.387466	0.367073	ITSN1	1	(+)-JQ-1	15.5329	down	-0.435248
BP	GO:0042574	retinal metabolic process	1	86	6	8015	0.0626959	0.387466	0.367073	AKR1C3	1	(+)-JQ-1	15.5329	down	-0.435248
BP	GO:0043102	amino acid salvage	1	86	6	8015	0.0626959	0.387466	0.367073	ENOPH1	1	(+)-JQ-1	15.5329	down	-0.435248
BP	GO:0043567	regulation of insulin-like growth factor receptor signaling pathway	1	86	6	8015	0.0626959	0.387466	0.367073	ZFAND2B	1	(+)-JQ-1	15.5329	down	-0.435248
BP	GO:0044060	regulation of endocrine process	1	86	6	8015	0.0626959	0.387466	0.367073	RAB8B	1	(+)-JQ-1	15.5329	down	-0.435248
BP	GO:0045008	depyrimidination	1	86	6	8015	0.0626959	0.387466	0.367073	MBD4	1	(+)-JQ-1	15.5329	down	-0.435248
BP	GO:0048712	negative regulation of astrocyte differentiation	1	86	6	8015	0.0626959	0.387466	0.367073	F2	1	(+)-JQ-1	15.5329	down	-0.435248
BP	GO:0050665	hydrogen peroxide biosynthetic process	1	86	6	8015	0.0626959	0.387466	0.367073	FYN	1	(+)-JQ-1	15.5329	down	-0.435248
BP	GO:0050774	negative regulation of dendrite morphogenesis	1	86	6	8015	0.0626959	0.387466	0.367073	PPP3CA	1	(+)-JQ-1	15.5329	down	-0.435248
BP	GO:0051873	killing by host of symbiont cells	1	86	6	8015	0.0626959	0.387466	0.367073	F2	1	(+)-JQ-1	15.5329	down	-0.435248
BP	GO:0051883	killing of cells in other organism involved in symbiotic interaction	1	86	6	8015	0.0626959	0.387466	0.367073	F2	1	(+)-JQ-1	15.5329	down	-0.435248
BP	GO:0055015	ventricular cardiac muscle cell development	1	86	6	8015	0.0626959	0.387466	0.367073	LMNA	1	(+)-JQ-1	15.5329	down	-0.435248
BP	GO:0062149	detection of stimulus involved in sensory perception of pain	1	86	6	8015	0.0626959	0.387466	0.367073	FYN	1	(+)-JQ-1	15.5329	down	-0.435248
BP	GO:0070571	negative regulation of neuron projection regeneration	1	86	6	8015	0.0626959	0.387466	0.367073	THY1	1	(+)-JQ-1	15.5329	down	-0.435248
BP	GO:0070672	response to interleukin-15	1	86	6	8015	0.0626959	0.387466	0.367073	CD4	1	(+)-JQ-1	15.5329	down	-0.435248
BP	GO:0071071	regulation of phospholipid biosynthetic process	1	86	6	8015	0.0626959	0.387466	0.367073	IDH1	1	(+)-JQ-1	15.5329	down	-0.435248
BP	GO:0071265	L-methionine biosynthetic process	1	86	6	8015	0.0626959	0.387466	0.367073	ENOPH1	1	(+)-JQ-1	15.5329	down	-0.435248
BP	GO:0071267	L-methionine salvage	1	86	6	8015	0.0626959	0.387466	0.367073	ENOPH1	1	(+)-JQ-1	15.5329	down	-0.435248
BP	GO:0090205	positive regulation of cholesterol metabolic process	1	86	6	8015	0.0626959	0.387466	0.367073	SCAP	1	(+)-JQ-1	15.5329	down	-0.435248
BP	GO:0097011	cellular response to granulocyte macrophage colony-stimulating factor stimulus	1	86	6	8015	0.0626959	0.387466	0.367073	CD4	1	(+)-JQ-1	15.5329	down	-0.435248
BP	GO:0097012	response to granulocyte macrophage colony-stimulating factor	1	86	6	8015	0.0626959	0.387466	0.367073	CD4	1	(+)-JQ-1	15.5329	down	-0.435248
BP	GO:0097709	connective tissue replacement	1	86	6	8015	0.0626959	0.387466	0.367073	PPP3CA	1	(+)-JQ-1	15.5329	down	-0.435248
BP	GO:0099159	regulation of modification of postsynaptic structure	1	86	6	8015	0.0626959	0.387466	0.367073	ITSN1	1	(+)-JQ-1	15.5329	down	-0.435248
BP	GO:1902950	regulation of dendritic spine maintenance	1	86	6	8015	0.0626959	0.387466	0.367073	FYN	1	(+)-JQ-1	15.5329	down	-0.435248
BP	GO:1905332	positive regulation of morphogenesis of an epithelium	1	86	6	8015	0.0626959	0.387466	0.367073	SIRT6	1	(+)-JQ-1	15.5329	down	-0.435248
BP	GO:2001140	positive regulation of phospholipid transport	1	86	6	8015	0.0626959	0.387466	0.367073	DBI	1	(+)-JQ-1	15.5329	down	-0.435248
BP	GO:0046395	carboxylic acid catabolic process	4	86	141	8015	0.0645705	0.387466	0.367073	ACAD10/GPT2/GPT/DDAH2	4	(+)-JQ-1	2.64391	down	-0.435248
BP	GO:0048813	dendrite morphogenesis	3	86	86	8015	0.0646822	0.387466	0.367073	RAP2A/PPP3CA/FYN	3	(+)-JQ-1	3.25108	down	-0.435248
BP	GO:0050870	positive regulation of T cell activation	3	86	86	8015	0.0646822	0.387466	0.367073	CD4/FYN/THY1	3	(+)-JQ-1	3.25108	down	-0.435248
BP	GO:0009116	nucleoside metabolic process	2	86	39	8015	0.0653021	0.387466	0.367073	DERA/TK1	2	(+)-JQ-1	4.77937	down	-0.435248
BP	GO:0035773	insulin secretion involved in cellular response to glucose stimulus	2	86	39	8015	0.0653021	0.387466	0.367073	PTPRN2/PTPRN	2	(+)-JQ-1	4.77937	down	-0.435248
BP	GO:0014706	striated muscle tissue development	4	86	142	8015	0.0659201	0.387466	0.367073	TGFBR1/LMNA/SIRT6/PPP3CA	4	(+)-JQ-1	2.62529	down	-0.435248
BP	GO:0016358	dendrite development	4	86	142	8015	0.0659201	0.387466	0.367073	ITSN1/RAP2A/PPP3CA/FYN	4	(+)-JQ-1	2.62529	down	-0.435248
BP	GO:0050867	positive regulation of cell activation	4	86	142	8015	0.0659201	0.387466	0.367073	CD4/CD226/FYN/THY1	4	(+)-JQ-1	2.62529	down	-0.435248
BP	GO:0051050	positive regulation of transport	8	86	403	8015	0.0666363	0.387466	0.367073	F2/RAB8B/ITSN1/PPP3CA/AHCYL1/FYN/DBI/THY1	8	(+)-JQ-1	1.85008	down	-0.435248
BP	GO:0006811	ion transport	9	86	474	8015	0.0667122	0.387466	0.367073	CD4/F2/SEC61A1/AKR1C4/PPP3CA/AHCYL1/UQCRH/FYN/THY1	9	(+)-JQ-1	1.76958	down	-0.435248
BP	GO:0034765	regulation of ion transmembrane transport	4	86	143	8015	0.0672845	0.387466	0.367073	F2/AHCYL1/FYN/THY1	4	(+)-JQ-1	2.60693	down	-0.435248
BP	GO:0006690	icosanoid metabolic process	2	86	40	8015	0.0682731	0.387466	0.367073	AKR1C3/AKR1C4	2	(+)-JQ-1	4.65988	down	-0.435248
BP	GO:0048278	vesicle docking	2	86	40	8015	0.0682731	0.387466	0.367073	RAB8B/YKT6	2	(+)-JQ-1	4.65988	down	-0.435248
BP	GO:0030073	insulin secretion	3	86	88	8015	0.0683252	0.387466	0.367073	PPP3CA/PTPRN2/PTPRN	3	(+)-JQ-1	3.17719	down	-0.435248
BP	GO:0016054	organic acid catabolic process	4	86	144	8015	0.0686636	0.387466	0.367073	ACAD10/GPT2/GPT/DDAH2	4	(+)-JQ-1	2.58882	down	-0.435248
BP	GO:0018108	peptidyl-tyrosine phosphorylation	4	86	144	8015	0.0686636	0.387466	0.367073	CD4/CLK2/FYN/THY1	4	(+)-JQ-1	2.58882	down	-0.435248
BP	GO:0034504	protein localization to nucleus	5	86	205	8015	0.0688793	0.387466	0.367073	F2/LMNA/PPP3CA/XPA/FYN	5	(+)-JQ-1	2.27311	down	-0.435248
BP	GO:0120031	plasma membrane bounded cell projection assembly	6	86	271	8015	0.0704374	0.387466	0.367073	TGFBR1/IFT88/RAP2A/EVI5L/CEP162/ARMC9	6	(+)-JQ-1	2.06342	down	-0.435248
BP	GO:0001738	morphogenesis of a polarized epithelium	2	86	41	8015	0.0712883	0.387466	0.367073	MYO9A/FZD6	2	(+)-JQ-1	4.54623	down	-0.435248
BP	GO:0006720	isoprenoid metabolic process	2	86	41	8015	0.0712883	0.387466	0.367073	AKR1C3/AKR1C4	2	(+)-JQ-1	4.54623	down	-0.435248
BP	GO:0014066	regulation of phosphatidylinositol 3-kinase signaling	2	86	41	8015	0.0712883	0.387466	0.367073	F2/FYN	2	(+)-JQ-1	4.54623	down	-0.435248
BP	GO:0065002	intracellular protein transmembrane transport	2	86	41	8015	0.0712883	0.387466	0.367073	SEC61A1/ZFAND2B	2	(+)-JQ-1	4.54623	down	-0.435248
BP	GO:0016042	lipid catabolic process	4	86	146	8015	0.0714657	0.387466	0.367073	ACAD10/FUCA1/AKR1C3/IDH1	4	(+)-JQ-1	2.55336	down	-0.435248
BP	GO:0018212	peptidyl-tyrosine modification	4	86	146	8015	0.0714657	0.387466	0.367073	CD4/CLK2/FYN/THY1	4	(+)-JQ-1	2.55336	down	-0.435248
BP	GO:0019318	hexose metabolic process	4	86	146	8015	0.0714657	0.387466	0.367073	CLK2/GPT/FUCA1/H6PD	4	(+)-JQ-1	2.55336	down	-0.435248
BP	GO:0072657	protein localization to membrane	7	86	340	8015	0.0718917	0.387466	0.367073	SEC61A1/RAB8B/ZFYVE27/RAP2A/ZFAND2B/FYN/THY1	7	(+)-JQ-1	1.91878	down	-0.435248
BP	GO:0006027	glycosaminoglycan catabolic process	1	86	7	8015	0.0727606	0.387466	0.367073	FUCA1	1	(+)-JQ-1	13.314	down	-0.435248
BP	GO:0006122	mitochondrial electron transport, ubiquinol to cytochrome c	1	86	7	8015	0.0727606	0.387466	0.367073	UQCRH	1	(+)-JQ-1	13.314	down	-0.435248
BP	GO:0009157	deoxyribonucleoside monophosphate biosynthetic process	1	86	7	8015	0.0727606	0.387466	0.367073	TK1	1	(+)-JQ-1	13.314	down	-0.435248
BP	GO:0031204	posttranslational protein targeting to membrane, translocation	1	86	7	8015	0.0727606	0.387466	0.367073	SEC61A1	1	(+)-JQ-1	13.314	down	-0.435248
BP	GO:0038166	angiotensin-activated signaling pathway	1	86	7	8015	0.0727606	0.387466	0.367073	AHCYL1	1	(+)-JQ-1	13.314	down	-0.435248
BP	GO:0042044	fluid transport	1	86	7	8015	0.0727606	0.387466	0.367073	AHCYL1	1	(+)-JQ-1	13.314	down	-0.435248
BP	GO:0044342	type B pancreatic cell proliferation	1	86	7	8015	0.0727606	0.387466	0.367073	PTPRN	1	(+)-JQ-1	13.314	down	-0.435248
BP	GO:0045721	negative regulation of gluconeogenesis	1	86	7	8015	0.0727606	0.387466	0.367073	CLK2	1	(+)-JQ-1	13.314	down	-0.435248
BP	GO:0045722	positive regulation of gluconeogenesis	1	86	7	8015	0.0727606	0.387466	0.367073	GPT	1	(+)-JQ-1	13.314	down	-0.435248
BP	GO:0045745	positive regulation of G protein-coupled receptor signaling pathway	1	86	7	8015	0.0727606	0.387466	0.367073	F2	1	(+)-JQ-1	13.314	down	-0.435248
BP	GO:0051451	myoblast migration	1	86	7	8015	0.0727606	0.387466	0.367073	PLEKHO1	1	(+)-JQ-1	13.314	down	-0.435248
BP	GO:0055012	ventricular cardiac muscle cell differentiation	1	86	7	8015	0.0727606	0.387466	0.367073	LMNA	1	(+)-JQ-1	13.314	down	-0.435248
BP	GO:0060391	positive regulation of SMAD protein signal transduction	1	86	7	8015	0.0727606	0.387466	0.367073	TGFBR1	1	(+)-JQ-1	13.314	down	-0.435248
BP	GO:0070269	pyroptosis	1	86	7	8015	0.0727606	0.387466	0.367073	GZMA	1	(+)-JQ-1	13.314	down	-0.435248
BP	GO:0070293	renal absorption	1	86	7	8015	0.0727606	0.387466	0.367073	AKR1C3	1	(+)-JQ-1	13.314	down	-0.435248
BP	GO:0070417	cellular response to cold	1	86	7	8015	0.0727606	0.387466	0.367073	FOXO1	1	(+)-JQ-1	13.314	down	-0.435248
BP	GO:0071051	polyadenylation-dependent snoRNA 3'-end processing	1	86	7	8015	0.0727606	0.387466	0.367073	EXOSC5	1	(+)-JQ-1	13.314	down	-0.435248
BP	GO:0150146	cell junction disassembly	1	86	7	8015	0.0727606	0.387466	0.367073	TGFBR1	1	(+)-JQ-1	13.314	down	-0.435248
BP	GO:1900112	regulation of histone H3-K9 trimethylation	1	86	7	8015	0.0727606	0.387466	0.367073	LMNA	1	(+)-JQ-1	13.314	down	-0.435248
BP	GO:2001138	regulation of phospholipid transport	1	86	7	8015	0.0727606	0.387466	0.367073	DBI	1	(+)-JQ-1	13.314	down	-0.435248
BP	GO:0032989	cellular component morphogenesis	7	86	341	8015	0.0727825	0.387466	0.367073	MYO9A/PLEKHO1/ZFYVE27/RAP2A/PPP3CA/FYN/THY1	7	(+)-JQ-1	1.91315	down	-0.435248
BP	GO:0006119	oxidative phosphorylation	3	86	91	8015	0.0739616	0.387466	0.367073	NDUFA5/SDHAF2/UQCRH	3	(+)-JQ-1	3.07245	down	-0.435248
BP	GO:0050730	regulation of peptidyl-tyrosine phosphorylation	3	86	91	8015	0.0739616	0.387466	0.367073	CD4/FYN/THY1	3	(+)-JQ-1	3.07245	down	-0.435248
BP	GO:0002793	positive regulation of peptide secretion	2	86	42	8015	0.0743462	0.387466	0.367073	RAB8B/ITSN1	2	(+)-JQ-1	4.43798	down	-0.435248
BP	GO:0007601	visual perception	2	86	42	8015	0.0743462	0.387466	0.367073	MYO9A/REEP6	2	(+)-JQ-1	4.43798	down	-0.435248
BP	GO:0014902	myotube differentiation	2	86	42	8015	0.0743462	0.387466	0.367073	PLEKHO1/PPP3CA	2	(+)-JQ-1	4.43798	down	-0.435248
BP	GO:0046660	female sex differentiation	2	86	42	8015	0.0743462	0.387466	0.367073	IDH1/PTPRN	2	(+)-JQ-1	4.43798	down	-0.435248
BP	GO:0051341	regulation of oxidoreductase activity	2	86	42	8015	0.0743462	0.387466	0.367073	GZMA/DDAH2	2	(+)-JQ-1	4.43798	down	-0.435248
BP	GO:0090277	positive regulation of peptide hormone secretion	2	86	42	8015	0.0743462	0.387466	0.367073	RAB8B/ITSN1	2	(+)-JQ-1	4.43798	down	-0.435248
BP	GO:0099504	synaptic vesicle cycle	3	86	92	8015	0.0758854	0.390381	0.369835	SYN1/SYN2/ITSN1	3	(+)-JQ-1	3.03905	down	-0.431992
BP	GO:0060537	muscle tissue development	4	86	150	8015	0.0772443	0.390381	0.369835	TGFBR1/LMNA/SIRT6/PPP3CA	4	(+)-JQ-1	2.48527	down	-0.431992
BP	GO:0048814	regulation of dendrite morphogenesis	2	86	43	8015	0.0774457	0.390381	0.369835	RAP2A/PPP3CA	2	(+)-JQ-1	4.33478	down	-0.431992
BP	GO:0050953	sensory perception of light stimulus	2	86	43	8015	0.0774457	0.390381	0.369835	MYO9A/REEP6	2	(+)-JQ-1	4.33478	down	-0.431992
BP	GO:0030031	cell projection assembly	6	86	278	8015	0.0775612	0.390381	0.369835	TGFBR1/IFT88/RAP2A/EVI5L/CEP162/ARMC9	6	(+)-JQ-1	2.01146	down	-0.431992
BP	GO:0030307	positive regulation of cell growth	3	86	93	8015	0.0778313	0.390381	0.369835	TGFBR1/F2/ZFYVE27	3	(+)-JQ-1	3.00638	down	-0.431992
BP	GO:0046883	regulation of hormone secretion	3	86	93	8015	0.0778313	0.390381	0.369835	RAB8B/ITSN1/PPP3CA	3	(+)-JQ-1	3.00638	down	-0.431992
BP	GO:1900180	regulation of protein localization to nucleus	3	86	93	8015	0.0778313	0.390381	0.369835	F2/LMNA/FYN	3	(+)-JQ-1	3.00638	down	-0.431992
BP	GO:0006094	gluconeogenesis	2	86	44	8015	0.0805856	0.390381	0.369835	CLK2/GPT	2	(+)-JQ-1	4.23626	down	-0.431992
BP	GO:0060271	cilium assembly	4	86	153	8015	0.0817288	0.390381	0.369835	IFT88/EVI5L/CEP162/ARMC9	4	(+)-JQ-1	2.43654	down	-0.431992
BP	GO:0006004	fucose metabolic process	1	86	8	8015	0.0827184	0.390381	0.369835	FUCA1	1	(+)-JQ-1	11.6497	down	-0.431992
BP	GO:0008211	glucocorticoid metabolic process	1	86	8	8015	0.0827184	0.390381	0.369835	H6PD	1	(+)-JQ-1	11.6497	down	-0.431992
BP	GO:0009584	detection of visible light	1	86	8	8015	0.0827184	0.390381	0.369835	REEP6	1	(+)-JQ-1	11.6497	down	-0.431992
BP	GO:0010310	regulation of hydrogen peroxide metabolic process	1	86	8	8015	0.0827184	0.390381	0.369835	FYN	1	(+)-JQ-1	11.6497	down	-0.431992
BP	GO:0016926	protein desumoylation	1	86	8	8015	0.0827184	0.390381	0.369835	HINT1	1	(+)-JQ-1	11.6497	down	-0.431992
BP	GO:0032071	regulation of endodeoxyribonuclease activity	1	86	8	8015	0.0827184	0.390381	0.369835	GZMA	1	(+)-JQ-1	11.6497	down	-0.431992
BP	GO:0034475	U4 snRNA 3'-end processing	1	86	8	8015	0.0827184	0.390381	0.369835	EXOSC5	1	(+)-JQ-1	11.6497	down	-0.431992
BP	GO:0042730	fibrinolysis	1	86	8	8015	0.0827184	0.390381	0.369835	F2	1	(+)-JQ-1	11.6497	down	-0.431992
BP	GO:0045006	DNA deamination	1	86	8	8015	0.0827184	0.390381	0.369835	EXOSC5	1	(+)-JQ-1	11.6497	down	-0.431992
BP	GO:0045655	regulation of monocyte differentiation	1	86	8	8015	0.0827184	0.390381	0.369835	CD4	1	(+)-JQ-1	11.6497	down	-0.431992
BP	GO:0045940	positive regulation of steroid metabolic process	1	86	8	8015	0.0827184	0.390381	0.369835	SCAP	1	(+)-JQ-1	11.6497	down	-0.431992
BP	GO:0046598	positive regulation of viral entry into host cell	1	86	8	8015	0.0827184	0.390381	0.369835	CD4	1	(+)-JQ-1	11.6497	down	-0.431992
BP	GO:0050746	regulation of lipoprotein metabolic process	1	86	8	8015	0.0827184	0.390381	0.369835	DBI	1	(+)-JQ-1	11.6497	down	-0.431992
BP	GO:0051354	negative regulation of oxidoreductase activity	1	86	8	8015	0.0827184	0.390381	0.369835	GZMA	1	(+)-JQ-1	11.6497	down	-0.431992
BP	GO:0051574	positive regulation of histone H3-K9 methylation	1	86	8	8015	0.0827184	0.390381	0.369835	LMNA	1	(+)-JQ-1	11.6497	down	-0.431992
BP	GO:0060317	cardiac epithelial to mesenchymal transition	1	86	8	8015	0.0827184	0.390381	0.369835	TGFBR1	1	(+)-JQ-1	11.6497	down	-0.431992
BP	GO:0060368	regulation of Fc receptor mediated stimulatory signaling pathway	1	86	8	8015	0.0827184	0.390381	0.369835	CD226	1	(+)-JQ-1	11.6497	down	-0.431992
BP	GO:0070127	tRNA aminoacylation for mitochondrial protein translation	1	86	8	8015	0.0827184	0.390381	0.369835	YARS2	1	(+)-JQ-1	11.6497	down	-0.431992
BP	GO:0072396	response to cell cycle checkpoint signaling	1	86	8	8015	0.0827184	0.390381	0.369835	EME1	1	(+)-JQ-1	11.6497	down	-0.431992
BP	GO:0072402	response to DNA integrity checkpoint signaling	1	86	8	8015	0.0827184	0.390381	0.369835	EME1	1	(+)-JQ-1	11.6497	down	-0.431992
BP	GO:0072423	response to DNA damage checkpoint signaling	1	86	8	8015	0.0827184	0.390381	0.369835	EME1	1	(+)-JQ-1	11.6497	down	-0.431992
BP	GO:0072584	caveolin-mediated endocytosis	1	86	8	8015	0.0827184	0.390381	0.369835	ITSN1	1	(+)-JQ-1	11.6497	down	-0.431992
BP	GO:0075294	positive regulation by symbiont of entry into host	1	86	8	8015	0.0827184	0.390381	0.369835	CD4	1	(+)-JQ-1	11.6497	down	-0.431992
BP	GO:0098885	modification of postsynaptic actin cytoskeleton	1	86	8	8015	0.0827184	0.390381	0.369835	ITSN1	1	(+)-JQ-1	11.6497	down	-0.431992
BP	GO:0099170	postsynaptic modulation of chemical synaptic transmission	1	86	8	8015	0.0827184	0.390381	0.369835	PPP3CA	1	(+)-JQ-1	11.6497	down	-0.431992
BP	GO:0150011	regulation of neuron projection arborization	1	86	8	8015	0.0827184	0.390381	0.369835	MYO9A	1	(+)-JQ-1	11.6497	down	-0.431992
BP	GO:1902065	response to L-glutamate	1	86	8	8015	0.0827184	0.390381	0.369835	FYN	1	(+)-JQ-1	11.6497	down	-0.431992
BP	GO:1902931	negative regulation of alcohol biosynthetic process	1	86	8	8015	0.0827184	0.390381	0.369835	SCAP	1	(+)-JQ-1	11.6497	down	-0.431992
BP	GO:0033559	unsaturated fatty acid metabolic process	2	86	45	8015	0.0837647	0.390381	0.369835	AKR1C3/AKR1C4	2	(+)-JQ-1	4.14212	down	-0.431992
BP	GO:0140029	exocytic process	2	86	45	8015	0.0837647	0.390381	0.369835	RAB8B/YKT6	2	(+)-JQ-1	4.14212	down	-0.431992
BP	GO:1903039	positive regulation of leukocyte cell-cell adhesion	3	86	96	8015	0.0837999	0.390381	0.369835	CD4/FYN/THY1	3	(+)-JQ-1	2.91243	down	-0.431992
BP	GO:0019725	cellular homeostasis	7	86	354	8015	0.0849643	0.390381	0.369835	F2/PPP3CA/FOXO1/FYN/PTPRN2/PTPRN/THY1	7	(+)-JQ-1	1.84289	down	-0.431992
BP	GO:0045333	cellular respiration	4	86	156	8015	0.0863405	0.390381	0.369835	NDUFA5/IDH1/SDHAF2/UQCRH	4	(+)-JQ-1	2.38968	down	-0.431992
BP	GO:0019319	hexose biosynthetic process	2	86	46	8015	0.0869817	0.390381	0.369835	CLK2/GPT	2	(+)-JQ-1	4.05207	down	-0.431992
BP	GO:0051897	positive regulation of protein kinase B signaling	2	86	46	8015	0.0869817	0.390381	0.369835	TGFBR1/AKR1C3	2	(+)-JQ-1	4.05207	down	-0.431992
BP	GO:0071806	protein transmembrane transport	2	86	46	8015	0.0869817	0.390381	0.369835	SEC61A1/ZFAND2B	2	(+)-JQ-1	4.05207	down	-0.431992
BP	GO:0048812	neuron projection morphogenesis	6	86	287	8015	0.0873039	0.390381	0.369835	MYO9A/ZFYVE27/RAP2A/PPP3CA/FYN/THY1	6	(+)-JQ-1	1.94838	down	-0.431992
BP	GO:0005996	monosaccharide metabolic process	4	86	158	8015	0.0894846	0.390381	0.369835	CLK2/GPT/FUCA1/H6PD	4	(+)-JQ-1	2.35943	down	-0.431992
BP	GO:0030901	midbrain development	2	86	47	8015	0.0902356	0.390381	0.369835	FZD6/SUDS3	2	(+)-JQ-1	3.96586	down	-0.431992
BP	GO:0050851	antigen receptor-mediated signaling pathway	3	86	100	8015	0.0920545	0.390381	0.369835	CD226/FYN/THY1	3	(+)-JQ-1	2.79593	down	-0.431992
BP	GO:0000712	resolution of meiotic recombination intermediates	1	86	9	8015	0.0925706	0.390381	0.369835	EME1	1	(+)-JQ-1	10.3553	down	-0.431992
BP	GO:0006026	aminoglycan catabolic process	1	86	9	8015	0.0925706	0.390381	0.369835	FUCA1	1	(+)-JQ-1	10.3553	down	-0.431992
BP	GO:0008210	estrogen metabolic process	1	86	9	8015	0.0925706	0.390381	0.369835	HSD17B12	1	(+)-JQ-1	10.3553	down	-0.431992
BP	GO:0010463	mesenchymal cell proliferation	1	86	9	8015	0.0925706	0.390381	0.369835	LMNA	1	(+)-JQ-1	10.3553	down	-0.431992
BP	GO:0010464	regulation of mesenchymal cell proliferation	1	86	9	8015	0.0925706	0.390381	0.369835	LMNA	1	(+)-JQ-1	10.3553	down	-0.431992
BP	GO:0010719	negative regulation of epithelial to mesenchymal transition	1	86	9	8015	0.0925706	0.390381	0.369835	SDHAF2	1	(+)-JQ-1	10.3553	down	-0.431992
BP	GO:0010862	positive regulation of pathway-restricted SMAD protein phosphorylation	1	86	9	8015	0.0925706	0.390381	0.369835	TGFBR1	1	(+)-JQ-1	10.3553	down	-0.431992
BP	GO:0010894	negative regulation of steroid biosynthetic process	1	86	9	8015	0.0925706	0.390381	0.369835	SCAP	1	(+)-JQ-1	10.3553	down	-0.431992
BP	GO:0016114	terpenoid biosynthetic process	1	86	9	8015	0.0925706	0.390381	0.369835	AKR1C3	1	(+)-JQ-1	10.3553	down	-0.431992
BP	GO:0019048	modulation by virus of host process	1	86	9	8015	0.0925706	0.390381	0.369835	CD4	1	(+)-JQ-1	10.3553	down	-0.431992
BP	GO:0019377	glycolipid catabolic process	1	86	9	8015	0.0925706	0.390381	0.369835	FUCA1	1	(+)-JQ-1	10.3553	down	-0.431992
BP	GO:0032048	cardiolipin metabolic process	1	86	9	8015	0.0925706	0.390381	0.369835	TAMM41	1	(+)-JQ-1	10.3553	down	-0.431992
BP	GO:0032070	regulation of deoxyribonuclease activity	1	86	9	8015	0.0925706	0.390381	0.369835	GZMA	1	(+)-JQ-1	10.3553	down	-0.431992
BP	GO:0033683	nucleotide-excision repair, DNA incision	1	86	9	8015	0.0925706	0.390381	0.369835	XPA	1	(+)-JQ-1	10.3553	down	-0.431992
BP	GO:0036151	phosphatidylcholine acyl-chain remodeling	1	86	9	8015	0.0925706	0.390381	0.369835	DBI	1	(+)-JQ-1	10.3553	down	-0.431992
BP	GO:0042462	eye photoreceptor cell development	1	86	9	8015	0.0925706	0.390381	0.369835	THY1	1	(+)-JQ-1	10.3553	down	-0.431992
BP	GO:0044068	modulation by symbiont of host cellular process	1	86	9	8015	0.0925706	0.390381	0.369835	CD4	1	(+)-JQ-1	10.3553	down	-0.431992
BP	GO:0045939	negative regulation of steroid metabolic process	1	86	9	8015	0.0925706	0.390381	0.369835	SCAP	1	(+)-JQ-1	10.3553	down	-0.431992
BP	GO:0046885	regulation of hormone biosynthetic process	1	86	9	8015	0.0925706	0.390381	0.369835	H6PD	1	(+)-JQ-1	10.3553	down	-0.431992
BP	GO:0048385	regulation of retinoic acid receptor signaling pathway	1	86	9	8015	0.0925706	0.390381	0.369835	AKR1C3	1	(+)-JQ-1	10.3553	down	-0.431992
BP	GO:0060037	pharyngeal system development	1	86	9	8015	0.0925706	0.390381	0.369835	TGFBR1	1	(+)-JQ-1	10.3553	down	-0.431992
BP	GO:0060688	regulation of morphogenesis of a branching structure	1	86	9	8015	0.0925706	0.390381	0.369835	SIRT6	1	(+)-JQ-1	10.3553	down	-0.431992
BP	GO:0070633	transepithelial transport	1	86	9	8015	0.0925706	0.390381	0.369835	AHCYL1	1	(+)-JQ-1	10.3553	down	-0.431992
BP	GO:0099532	synaptic vesicle endosomal processing	1	86	9	8015	0.0925706	0.390381	0.369835	ITSN1	1	(+)-JQ-1	10.3553	down	-0.431992
BP	GO:1901739	regulation of myoblast fusion	1	86	9	8015	0.0925706	0.390381	0.369835	PLEKHO1	1	(+)-JQ-1	10.3553	down	-0.431992
BP	GO:1903427	negative regulation of reactive oxygen species biosynthetic process	1	86	9	8015	0.0925706	0.390381	0.369835	FYN	1	(+)-JQ-1	10.3553	down	-0.431992
BP	GO:1903799	negative regulation of production of miRNAs involved in gene silencing by miRNA	1	86	9	8015	0.0925706	0.390381	0.369835	PPP3CA	1	(+)-JQ-1	10.3553	down	-0.431992
BP	GO:1905244	regulation of modification of synaptic structure	1	86	9	8015	0.0925706	0.390381	0.369835	ITSN1	1	(+)-JQ-1	10.3553	down	-0.431992
BP	GO:0009306	protein secretion	4	86	160	8015	0.0926838	0.390381	0.369835	RAB8B/PPP3CA/PTPRN2/PTPRN	4	(+)-JQ-1	2.32994	down	-0.431992
BP	GO:0035592	establishment of protein localization to extracellular region	4	86	160	8015	0.0926838	0.390381	0.369835	RAB8B/PPP3CA/PTPRN2/PTPRN	4	(+)-JQ-1	2.32994	down	-0.431992
BP	GO:0002824	positive regulation of adaptive immune response based on somatic recombination of immune receptors built from immunoglobulin superfamily domains	2	86	48	8015	0.0935251	0.390381	0.369835	CD4/CD226	2	(+)-JQ-1	3.88324	down	-0.431992
BP	GO:0048771	tissue remodeling	2	86	48	8015	0.0935251	0.390381	0.369835	TPP1/PPP3CA	2	(+)-JQ-1	3.88324	down	-0.431992
BP	GO:0010942	positive regulation of cell death	6	86	293	8015	0.0941604	0.390381	0.369835	TGFBR1/AKR1C3/GZMA/FOXO1/FYN/SUDS3	6	(+)-JQ-1	1.90848	down	-0.431992
BP	GO:0099003	vesicle-mediated transport in synapse	3	86	101	8015	0.0941696	0.390381	0.369835	SYN1/SYN2/ITSN1	3	(+)-JQ-1	2.76825	down	-0.431992
BP	GO:0051640	organelle localization	7	86	364	8015	0.0950933	0.390381	0.369835	SYN1/SYN2/LMNA/RAB8B/KXD1/YKT6/AHCYL1	7	(+)-JQ-1	1.79226	down	-0.431992
BP	GO:0043255	regulation of carbohydrate biosynthetic process	2	86	49	8015	0.0968492	0.390381	0.369835	CLK2/GPT	2	(+)-JQ-1	3.80399	down	-0.431992
BP	GO:0044782	cilium organization	4	86	163	8015	0.0975845	0.390381	0.369835	IFT88/EVI5L/CEP162/ARMC9	4	(+)-JQ-1	2.28706	down	-0.431992
BP	GO:0051241	negative regulation of multicellular organismal process	7	86	367	8015	0.0982597	0.390381	0.369835	TGFBR1/F2/LMNA/PPP3CA/SDHAF2/FOXO1/THY1	7	(+)-JQ-1	1.77761	down	-0.431992
BP	GO:0051651	maintenance of location in cell	3	86	103	8015	0.0984598	0.390381	0.369835	CD4/F2/THY1	3	(+)-JQ-1	2.7145	down	-0.431992
BP	GO:0010975	regulation of neuron projection development	5	86	229	8015	0.0991453	0.390381	0.369835	ZFYVE27/RAP2A/PPP3CA/FYN/THY1	5	(+)-JQ-1	2.03488	down	-0.431992
BP	GO:0007186	G protein-coupled receptor signaling pathway	4	86	164	8015	0.0992448	0.390381	0.369835	F2/AKR1C3/FZD6/AHCYL1	4	(+)-JQ-1	2.27311	down	-0.431992
BP	GO:0071692	protein localization to extracellular region	4	86	164	8015	0.0992448	0.390381	0.369835	RAB8B/PPP3CA/PTPRN2/PTPRN	4	(+)-JQ-1	2.27311	down	-0.431992
BP	GO:0046364	monosaccharide biosynthetic process	2	86	50	8015	0.100207	0.390381	0.369835	CLK2/GPT	2	(+)-JQ-1	3.72791	down	-0.431992
BP	GO:0070972	protein localization to endoplasmic reticulum	2	86	50	8015	0.100207	0.390381	0.369835	SEC61A1/ZFAND2B	2	(+)-JQ-1	3.72791	down	-0.431992
BP	GO:0072527	pyrimidine-containing compound metabolic process	2	86	50	8015	0.100207	0.390381	0.369835	TK1/MBD4	2	(+)-JQ-1	3.72791	down	-0.431992
BP	GO:0001775	cell activation	8	86	442	8015	0.100743	0.390381	0.369835	TGFBR1/CD4/CD226/F2/PPP3CA/FZD6/FYN/THY1	8	(+)-JQ-1	1.68684	down	-0.431992
BP	GO:0001975	response to amphetamine	1	86	10	8015	0.102318	0.390381	0.369835	PPP3CA	1	(+)-JQ-1	9.31977	down	-0.431992
BP	GO:0002220	innate immune response activating cell surface receptor signaling pathway	1	86	10	8015	0.102318	0.390381	0.369835	FYN	1	(+)-JQ-1	9.31977	down	-0.431992
BP	GO:0002223	stimulatory C-type lectin receptor signaling pathway	1	86	10	8015	0.102318	0.390381	0.369835	FYN	1	(+)-JQ-1	9.31977	down	-0.431992
BP	GO:0002758	innate immune response-activating signal transduction	1	86	10	8015	0.102318	0.390381	0.369835	FYN	1	(+)-JQ-1	9.31977	down	-0.431992
BP	GO:0002862	negative regulation of inflammatory response to antigenic stimulus	1	86	10	8015	0.102318	0.390381	0.369835	FYN	1	(+)-JQ-1	9.31977	down	-0.431992
BP	GO:0006285	base-excision repair, AP site formation	1	86	10	8015	0.102318	0.390381	0.369835	MBD4	1	(+)-JQ-1	9.31977	down	-0.431992
BP	GO:0006525	arginine metabolic process	1	86	10	8015	0.102318	0.390381	0.369835	DDAH2	1	(+)-JQ-1	9.31977	down	-0.431992
BP	GO:0007200	phospholipase C-activating G protein-coupled receptor signaling pathway	1	86	10	8015	0.102318	0.390381	0.369835	F2	1	(+)-JQ-1	9.31977	down	-0.431992
BP	GO:0008209	androgen metabolic process	1	86	10	8015	0.102318	0.390381	0.369835	AKR1C4	1	(+)-JQ-1	9.31977	down	-0.431992
BP	GO:0009086	methionine biosynthetic process	1	86	10	8015	0.102318	0.390381	0.369835	ENOPH1	1	(+)-JQ-1	9.31977	down	-0.431992
BP	GO:0009583	detection of light stimulus	1	86	10	8015	0.102318	0.390381	0.369835	REEP6	1	(+)-JQ-1	9.31977	down	-0.431992
BP	GO:0009650	UV protection	1	86	10	8015	0.102318	0.390381	0.369835	XPA	1	(+)-JQ-1	9.31977	down	-0.431992
BP	GO:0016024	CDP-diacylglycerol biosynthetic process	1	86	10	8015	0.102318	0.390381	0.369835	TAMM41	1	(+)-JQ-1	9.31977	down	-0.431992
BP	GO:0030194	positive regulation of blood coagulation	1	86	10	8015	0.102318	0.390381	0.369835	F2	1	(+)-JQ-1	9.31977	down	-0.431992
BP	GO:0032933	SREBP signaling pathway	1	86	10	8015	0.102318	0.390381	0.369835	SCAP	1	(+)-JQ-1	9.31977	down	-0.431992
BP	GO:0036295	cellular response to increased oxygen levels	1	86	10	8015	0.102318	0.390381	0.369835	FOXO1	1	(+)-JQ-1	9.31977	down	-0.431992
BP	GO:0048710	regulation of astrocyte differentiation	1	86	10	8015	0.102318	0.390381	0.369835	F2	1	(+)-JQ-1	9.31977	down	-0.431992
BP	GO:0055093	response to hyperoxia	1	86	10	8015	0.102318	0.390381	0.369835	FOXO1	1	(+)-JQ-1	9.31977	down	-0.431992
BP	GO:0060965	negative regulation of gene silencing by miRNA	1	86	10	8015	0.102318	0.390381	0.369835	PPP3CA	1	(+)-JQ-1	9.31977	down	-0.431992
BP	GO:0061384	heart trabecula morphogenesis	1	86	10	8015	0.102318	0.390381	0.369835	TGFBR1	1	(+)-JQ-1	9.31977	down	-0.431992
BP	GO:0061635	regulation of protein complex stability	1	86	10	8015	0.102318	0.390381	0.369835	SCOC	1	(+)-JQ-1	9.31977	down	-0.431992
BP	GO:0071379	cellular response to prostaglandin stimulus	1	86	10	8015	0.102318	0.390381	0.369835	AKR1C3	1	(+)-JQ-1	9.31977	down	-0.431992
BP	GO:0071501	cellular response to sterol depletion	1	86	10	8015	0.102318	0.390381	0.369835	SCAP	1	(+)-JQ-1	9.31977	down	-0.431992
BP	GO:0071732	cellular response to nitric oxide	1	86	10	8015	0.102318	0.390381	0.369835	FOXO1	1	(+)-JQ-1	9.31977	down	-0.431992
BP	GO:0090343	positive regulation of cell aging	1	86	10	8015	0.102318	0.390381	0.369835	LMNA	1	(+)-JQ-1	9.31977	down	-0.431992
BP	GO:1900048	positive regulation of hemostasis	1	86	10	8015	0.102318	0.390381	0.369835	F2	1	(+)-JQ-1	9.31977	down	-0.431992
BP	GO:1902018	negative regulation of cilium assembly	1	86	10	8015	0.102318	0.390381	0.369835	EVI5L	1	(+)-JQ-1	9.31977	down	-0.431992
BP	GO:1905330	regulation of morphogenesis of an epithelium	1	86	10	8015	0.102318	0.390381	0.369835	SIRT6	1	(+)-JQ-1	9.31977	down	-0.431992
BP	GO:1905564	positive regulation of vascular endothelial cell proliferation	1	86	10	8015	0.102318	0.390381	0.369835	SIRT6	1	(+)-JQ-1	9.31977	down	-0.431992
BP	GO:1990840	response to lectin	1	86	10	8015	0.102318	0.390381	0.369835	FYN	1	(+)-JQ-1	9.31977	down	-0.431992
BP	GO:1990858	cellular response to lectin	1	86	10	8015	0.102318	0.390381	0.369835	FYN	1	(+)-JQ-1	9.31977	down	-0.431992
BP	GO:0042060	wound healing	4	86	166	8015	0.102605	0.390381	0.369835	TGFBR1/F2/PPP3CA/FZD6	4	(+)-JQ-1	2.24573	down	-0.431992
BP	GO:0009749	response to glucose	3	86	105	8015	0.102829	0.390381	0.369835	PPP3CA/PTPRN2/PTPRN	3	(+)-JQ-1	2.66279	down	-0.431992
BP	GO:0007268	chemical synaptic transmission	5	86	232	8015	0.103339	0.390381	0.369835	SYN1/SYN2/PPP3CA/FYN/PTPRN2	5	(+)-JQ-1	2.00857	down	-0.431992
BP	GO:0050865	regulation of cell activation	5	86	232	8015	0.103339	0.390381	0.369835	CD4/CD226/F2/FYN/THY1	5	(+)-JQ-1	2.00857	down	-0.431992
BP	GO:0098916	anterograde trans-synaptic signaling	5	86	232	8015	0.103339	0.390381	0.369835	SYN1/SYN2/PPP3CA/FYN/PTPRN2	5	(+)-JQ-1	2.00857	down	-0.431992
BP	GO:0001936	regulation of endothelial cell proliferation	2	86	51	8015	0.103597	0.390381	0.369835	TGFBR1/SIRT6	2	(+)-JQ-1	3.65481	down	-0.431992
BP	GO:0002821	positive regulation of adaptive immune response	2	86	51	8015	0.103597	0.390381	0.369835	CD4/CD226	2	(+)-JQ-1	3.65481	down	-0.431992
BP	GO:0045807	positive regulation of endocytosis	2	86	51	8015	0.103597	0.390381	0.369835	ITSN1/PPP3CA	2	(+)-JQ-1	3.65481	down	-0.431992
BP	GO:0051606	detection of stimulus	2	86	51	8015	0.103597	0.390381	0.369835	REEP6/FYN	2	(+)-JQ-1	3.65481	down	-0.431992
BP	GO:0090090	negative regulation of canonical Wnt signaling pathway	2	86	51	8015	0.103597	0.390381	0.369835	FZD6/SDHAF2	2	(+)-JQ-1	3.65481	down	-0.431992
BP	GO:0050767	regulation of neurogenesis	4	86	167	8015	0.104305	0.390381	0.369835	F2/ZFYVE27/PPP3CA/THY1	4	(+)-JQ-1	2.23228	down	-0.431992
BP	GO:0048608	reproductive structure development	4	86	168	8015	0.106018	0.390381	0.369835	TGFBR1/AKR1C3/IDH1/PTPRN	4	(+)-JQ-1	2.21899	down	-0.431992
BP	GO:0050808	synapse organization	4	86	168	8015	0.106018	0.390381	0.369835	ARHGAP39/SYN1/ITSN1/FYN	4	(+)-JQ-1	2.21899	down	-0.431992
BP	GO:0090150	establishment of protein localization to membrane	4	86	168	8015	0.106018	0.390381	0.369835	SEC61A1/RAB8B/ZFAND2B/FYN	4	(+)-JQ-1	2.21899	down	-0.431992
BP	GO:0046887	positive regulation of hormone secretion	2	86	52	8015	0.107018	0.390381	0.369835	RAB8B/ITSN1	2	(+)-JQ-1	3.58453	down	-0.431992
BP	GO:1901655	cellular response to ketone	2	86	52	8015	0.107018	0.390381	0.369835	AKR1C3/FOXO1	2	(+)-JQ-1	3.58453	down	-0.431992
BP	GO:0009746	response to hexose	3	86	107	8015	0.107274	0.390381	0.369835	PPP3CA/PTPRN2/PTPRN	3	(+)-JQ-1	2.61302	down	-0.431992
BP	GO:0051146	striated muscle cell differentiation	3	86	107	8015	0.107274	0.390381	0.369835	LMNA/PLEKHO1/PPP3CA	3	(+)-JQ-1	2.61302	down	-0.431992
BP	GO:0099537	trans-synaptic signaling	5	86	236	8015	0.109068	0.390381	0.369835	SYN1/SYN2/PPP3CA/FYN/PTPRN2	5	(+)-JQ-1	1.97453	down	-0.431992
BP	GO:0048839	inner ear development	2	86	53	8015	0.11047	0.390381	0.369835	IFT88/FZD6	2	(+)-JQ-1	3.51689	down	-0.431992
BP	GO:0050731	positive regulation of peptidyl-tyrosine phosphorylation	2	86	53	8015	0.11047	0.390381	0.369835	CD4/FYN	2	(+)-JQ-1	3.51689	down	-0.431992
BP	GO:0044057	regulation of system process	4	86	171	8015	0.111234	0.390381	0.369835	LMNA/RAB8B/PPP3CA/FOXO1	4	(+)-JQ-1	2.18006	down	-0.431992
BP	GO:0061458	reproductive system development	4	86	171	8015	0.111234	0.390381	0.369835	TGFBR1/AKR1C3/IDH1/PTPRN	4	(+)-JQ-1	2.18006	down	-0.431992
BP	GO:0072594	establishment of protein localization to organelle	6	86	307	8015	0.111262	0.390381	0.369835	SEC61A1/LMNA/RAB8B/LAMP3/PPP3CA/ZFAND2B	6	(+)-JQ-1	1.82145	down	-0.431992
BP	GO:0007600	sensory perception	3	86	109	8015	0.111794	0.390381	0.369835	MYO9A/REEP6/FYN	3	(+)-JQ-1	2.56507	down	-0.431992
BP	GO:0001516	prostaglandin biosynthetic process	1	86	11	8015	0.111962	0.390381	0.369835	AKR1C3	1	(+)-JQ-1	8.47252	down	-0.431992
BP	GO:0001754	eye photoreceptor cell differentiation	1	86	11	8015	0.111962	0.390381	0.369835	THY1	1	(+)-JQ-1	8.47252	down	-0.431992
BP	GO:0002418	immune response to tumor cell	1	86	11	8015	0.111962	0.390381	0.369835	CD226	1	(+)-JQ-1	8.47252	down	-0.431992
BP	GO:0003203	endocardial cushion morphogenesis	1	86	11	8015	0.111962	0.390381	0.369835	TGFBR1	1	(+)-JQ-1	8.47252	down	-0.431992
BP	GO:0006244	pyrimidine nucleotide catabolic process	1	86	11	8015	0.111962	0.390381	0.369835	MBD4	1	(+)-JQ-1	8.47252	down	-0.431992
BP	GO:0006953	acute-phase response	1	86	11	8015	0.111962	0.390381	0.369835	F2	1	(+)-JQ-1	8.47252	down	-0.431992
BP	GO:0006991	response to sterol depletion	1	86	11	8015	0.111962	0.390381	0.369835	SCAP	1	(+)-JQ-1	8.47252	down	-0.431992
BP	GO:0009223	pyrimidine deoxyribonucleotide catabolic process	1	86	11	8015	0.111962	0.390381	0.369835	MBD4	1	(+)-JQ-1	8.47252	down	-0.431992
BP	GO:0010543	regulation of platelet activation	1	86	11	8015	0.111962	0.390381	0.369835	F2	1	(+)-JQ-1	8.47252	down	-0.431992
BP	GO:0032486	Rap protein signal transduction	1	86	11	8015	0.111962	0.390381	0.369835	RAP2A	1	(+)-JQ-1	8.47252	down	-0.431992
BP	GO:0032924	activin receptor signaling pathway	1	86	11	8015	0.111962	0.390381	0.369835	TGFBR1	1	(+)-JQ-1	8.47252	down	-0.431992
BP	GO:0034427	nuclear-transcribed mRNA catabolic process, exonucleolytic, 3'-5'	1	86	11	8015	0.111962	0.390381	0.369835	EXOSC5	1	(+)-JQ-1	8.47252	down	-0.431992
BP	GO:0035338	long-chain fatty-acyl-CoA biosynthetic process	1	86	11	8015	0.111962	0.390381	0.369835	HSD17B12	1	(+)-JQ-1	8.47252	down	-0.431992
BP	GO:0036124	histone H3-K9 trimethylation	1	86	11	8015	0.111962	0.390381	0.369835	LMNA	1	(+)-JQ-1	8.47252	down	-0.431992
BP	GO:0045198	establishment of epithelial cell apical/basal polarity	1	86	11	8015	0.111962	0.390381	0.369835	MYO9A	1	(+)-JQ-1	8.47252	down	-0.431992
BP	GO:0045686	negative regulation of glial cell differentiation	1	86	11	8015	0.111962	0.390381	0.369835	F2	1	(+)-JQ-1	8.47252	down	-0.431992
BP	GO:0046427	positive regulation of receptor signaling pathway via JAK-STAT	1	86	11	8015	0.111962	0.390381	0.369835	F2	1	(+)-JQ-1	8.47252	down	-0.431992
BP	GO:0046457	prostanoid biosynthetic process	1	86	11	8015	0.111962	0.390381	0.369835	AKR1C3	1	(+)-JQ-1	8.47252	down	-0.431992
BP	GO:0050820	positive regulation of coagulation	1	86	11	8015	0.111962	0.390381	0.369835	F2	1	(+)-JQ-1	8.47252	down	-0.431992
BP	GO:0060042	retina morphogenesis in camera-type eye	1	86	11	8015	0.111962	0.390381	0.369835	THY1	1	(+)-JQ-1	8.47252	down	-0.431992
BP	GO:0060142	regulation of syncytium formation by plasma membrane fusion	1	86	11	8015	0.111962	0.390381	0.369835	PLEKHO1	1	(+)-JQ-1	8.47252	down	-0.431992
BP	GO:0060149	negative regulation of posttranscriptional gene silencing	1	86	11	8015	0.111962	0.390381	0.369835	PPP3CA	1	(+)-JQ-1	8.47252	down	-0.431992
BP	GO:0060390	regulation of SMAD protein signal transduction	1	86	11	8015	0.111962	0.390381	0.369835	TGFBR1	1	(+)-JQ-1	8.47252	down	-0.431992
BP	GO:0060967	negative regulation of gene silencing by RNA	1	86	11	8015	0.111962	0.390381	0.369835	PPP3CA	1	(+)-JQ-1	8.47252	down	-0.431992
BP	GO:0060986	endocrine hormone secretion	1	86	11	8015	0.111962	0.390381	0.369835	RAB8B	1	(+)-JQ-1	8.47252	down	-0.431992
BP	GO:0070723	response to cholesterol	1	86	11	8015	0.111962	0.390381	0.369835	TGFBR1	1	(+)-JQ-1	8.47252	down	-0.431992
BP	GO:0099010	modification of postsynaptic structure	1	86	11	8015	0.111962	0.390381	0.369835	ITSN1	1	(+)-JQ-1	8.47252	down	-0.431992
BP	GO:0120178	steroid hormone biosynthetic process	1	86	11	8015	0.111962	0.390381	0.369835	HSD17B12	1	(+)-JQ-1	8.47252	down	-0.431992
BP	GO:0140058	neuron projection arborization	1	86	11	8015	0.111962	0.390381	0.369835	MYO9A	1	(+)-JQ-1	8.47252	down	-0.431992
BP	GO:1900016	negative regulation of cytokine production involved in inflammatory response	1	86	11	8015	0.111962	0.390381	0.369835	F2	1	(+)-JQ-1	8.47252	down	-0.431992
BP	GO:1902170	cellular response to reactive nitrogen species	1	86	11	8015	0.111962	0.390381	0.369835	FOXO1	1	(+)-JQ-1	8.47252	down	-0.431992
BP	GO:2000353	positive regulation of endothelial cell apoptotic process	1	86	11	8015	0.111962	0.390381	0.369835	AKR1C3	1	(+)-JQ-1	8.47252	down	-0.431992
BP	GO:0007259	receptor signaling pathway via JAK-STAT	2	86	54	8015	0.113951	0.391755	0.371137	F2/FYN	2	(+)-JQ-1	3.45177	down	-0.430466
BP	GO:0042742	defense response to bacterium	2	86	54	8015	0.113951	0.391755	0.371137	CD4/F2	2	(+)-JQ-1	3.45177	down	-0.430466
BP	GO:0022409	positive regulation of cell-cell adhesion	3	86	110	8015	0.114081	0.391755	0.371137	CD4/FYN/THY1	3	(+)-JQ-1	2.54175	down	-0.430466
BP	GO:0022604	regulation of cell morphogenesis	4	86	173	8015	0.114775	0.391755	0.371137	MYO9A/F2/PLEKHO1/FYN	4	(+)-JQ-1	2.15486	down	-0.430466
BP	GO:0001909	leukocyte mediated cytotoxicity	2	86	55	8015	0.11746	0.391755	0.371137	CD226/F2	2	(+)-JQ-1	3.38901	down	-0.430466
BP	GO:0045834	positive regulation of lipid metabolic process	2	86	55	8015	0.11746	0.391755	0.371137	F2/SCAP	2	(+)-JQ-1	3.38901	down	-0.430466
BP	GO:0062013	positive regulation of small molecule metabolic process	2	86	55	8015	0.11746	0.391755	0.371137	GPT/SCAP	2	(+)-JQ-1	3.38901	down	-0.430466
BP	GO:0034284	response to monosaccharide	3	86	112	8015	0.118709	0.391755	0.371137	PPP3CA/PTPRN2/PTPRN	3	(+)-JQ-1	2.49637	down	-0.430466
BP	GO:0007423	sensory organ development	4	86	176	8015	0.120179	0.391755	0.371137	TGFBR1/IFT88/FZD6/THY1	4	(+)-JQ-1	2.11813	down	-0.430466
BP	GO:0001935	endothelial cell proliferation	2	86	56	8015	0.120996	0.391755	0.371137	TGFBR1/SIRT6	2	(+)-JQ-1	3.32849	down	-0.430466
BP	GO:0010811	positive regulation of cell-substrate adhesion	2	86	56	8015	0.120996	0.391755	0.371137	HSD17B12/THY1	2	(+)-JQ-1	3.32849	down	-0.430466
BP	GO:0045471	response to ethanol	2	86	56	8015	0.120996	0.391755	0.371137	RPL15/FYN	2	(+)-JQ-1	3.32849	down	-0.430466
BP	GO:0097696	receptor signaling pathway via STAT	2	86	56	8015	0.120996	0.391755	0.371137	F2/FYN	2	(+)-JQ-1	3.32849	down	-0.430466
BP	GO:0072593	reactive oxygen species metabolic process	3	86	113	8015	0.121049	0.391755	0.371137	F2/AKR1C3/FYN	3	(+)-JQ-1	2.47427	down	-0.430466
BP	GO:0120032	regulation of plasma membrane bounded cell projection assembly	3	86	113	8015	0.121049	0.391755	0.371137	TGFBR1/IFT88/EVI5L	3	(+)-JQ-1	2.47427	down	-0.430466
BP	GO:0001569	branching involved in blood vessel morphogenesis	1	86	12	8015	0.121504	0.391755	0.371137	SIRT6	1	(+)-JQ-1	7.76647	down	-0.430466
BP	GO:0006213	pyrimidine nucleoside metabolic process	1	86	12	8015	0.121504	0.391755	0.371137	TK1	1	(+)-JQ-1	7.76647	down	-0.430466
BP	GO:0006555	methionine metabolic process	1	86	12	8015	0.121504	0.391755	0.371137	ENOPH1	1	(+)-JQ-1	7.76647	down	-0.430466
BP	GO:0006620	posttranslational protein targeting to endoplasmic reticulum membrane	1	86	12	8015	0.121504	0.391755	0.371137	SEC61A1	1	(+)-JQ-1	7.76647	down	-0.430466
BP	GO:0007141	male meiosis I	1	86	12	8015	0.121504	0.391755	0.371137	FOXJ3	1	(+)-JQ-1	7.76647	down	-0.430466
BP	GO:0010714	positive regulation of collagen metabolic process	1	86	12	8015	0.121504	0.391755	0.371137	F2	1	(+)-JQ-1	7.76647	down	-0.430466
BP	GO:0030033	microvillus assembly	1	86	12	8015	0.121504	0.391755	0.371137	RAP2A	1	(+)-JQ-1	7.76647	down	-0.430466
BP	GO:0031126	sno(s)RNA 3'-end processing	1	86	12	8015	0.121504	0.391755	0.371137	EXOSC5	1	(+)-JQ-1	7.76647	down	-0.430466
BP	GO:0031573	intra-S DNA damage checkpoint	1	86	12	8015	0.121504	0.391755	0.371137	EME1	1	(+)-JQ-1	7.76647	down	-0.430466
BP	GO:0032330	regulation of chondrocyte differentiation	1	86	12	8015	0.121504	0.391755	0.371137	TGFBR1	1	(+)-JQ-1	7.76647	down	-0.430466
BP	GO:0032967	positive regulation of collagen biosynthetic process	1	86	12	8015	0.121504	0.391755	0.371137	F2	1	(+)-JQ-1	7.76647	down	-0.430466
BP	GO:0034114	regulation of heterotypic cell-cell adhesion	1	86	12	8015	0.121504	0.391755	0.371137	THY1	1	(+)-JQ-1	7.76647	down	-0.430466
BP	GO:0034694	response to prostaglandin	1	86	12	8015	0.121504	0.391755	0.371137	AKR1C3	1	(+)-JQ-1	7.76647	down	-0.430466
BP	GO:0035455	response to interferon-alpha	1	86	12	8015	0.121504	0.391755	0.371137	LAMP3	1	(+)-JQ-1	7.76647	down	-0.430466
BP	GO:0036120	cellular response to platelet-derived growth factor stimulus	1	86	12	8015	0.121504	0.391755	0.371137	FYN	1	(+)-JQ-1	7.76647	down	-0.430466
BP	GO:0036314	response to sterol	1	86	12	8015	0.121504	0.391755	0.371137	TGFBR1	1	(+)-JQ-1	7.76647	down	-0.430466
BP	GO:0042531	positive regulation of tyrosine phosphorylation of STAT protein	1	86	12	8015	0.121504	0.391755	0.371137	FYN	1	(+)-JQ-1	7.76647	down	-0.430466
BP	GO:0043928	exonucleolytic catabolism of deadenylated mRNA	1	86	12	8015	0.121504	0.391755	0.371137	EXOSC5	1	(+)-JQ-1	7.76647	down	-0.430466
BP	GO:0045954	positive regulation of natural killer cell mediated cytotoxicity	1	86	12	8015	0.121504	0.391755	0.371137	CD226	1	(+)-JQ-1	7.76647	down	-0.430466
BP	GO:0050862	positive regulation of T cell receptor signaling pathway	1	86	12	8015	0.121504	0.391755	0.371137	CD226	1	(+)-JQ-1	7.76647	down	-0.430466
BP	GO:0050982	detection of mechanical stimulus	1	86	12	8015	0.121504	0.391755	0.371137	FYN	1	(+)-JQ-1	7.76647	down	-0.430466
BP	GO:0051307	meiotic chromosome separation	1	86	12	8015	0.121504	0.391755	0.371137	EME1	1	(+)-JQ-1	7.76647	down	-0.430466
BP	GO:0060393	regulation of pathway-restricted SMAD protein phosphorylation	1	86	12	8015	0.121504	0.391755	0.371137	TGFBR1	1	(+)-JQ-1	7.76647	down	-0.430466
BP	GO:0070914	UV-damage excision repair	1	86	12	8015	0.121504	0.391755	0.371137	XPA	1	(+)-JQ-1	7.76647	down	-0.430466
BP	GO:0071731	response to nitric oxide	1	86	12	8015	0.121504	0.391755	0.371137	FOXO1	1	(+)-JQ-1	7.76647	down	-0.430466
BP	GO:0072350	tricarboxylic acid metabolic process	1	86	12	8015	0.121504	0.391755	0.371137	IDH1	1	(+)-JQ-1	7.76647	down	-0.430466
BP	GO:0072673	lamellipodium morphogenesis	1	86	12	8015	0.121504	0.391755	0.371137	PLEKHO1	1	(+)-JQ-1	7.76647	down	-0.430466
BP	GO:0101023	vascular endothelial cell proliferation	1	86	12	8015	0.121504	0.391755	0.371137	SIRT6	1	(+)-JQ-1	7.76647	down	-0.430466
BP	GO:1905146	lysosomal protein catabolic process	1	86	12	8015	0.121504	0.391755	0.371137	TPP1	1	(+)-JQ-1	7.76647	down	-0.430466
BP	GO:1905562	regulation of vascular endothelial cell proliferation	1	86	12	8015	0.121504	0.391755	0.371137	SIRT6	1	(+)-JQ-1	7.76647	down	-0.430466
BP	GO:0060491	regulation of cell projection assembly	3	86	114	8015	0.123406	0.397239	0.376332	TGFBR1/IFT88/EVI5L	3	(+)-JQ-1	2.45257	down	-0.424429
BP	GO:0005975	carbohydrate metabolic process	6	86	319	8015	0.127113	0.399319	0.378302	DERA/CLK2/GPT/FUCA1/IDH1/H6PD	6	(+)-JQ-1	1.75293	down	-0.422161
BP	GO:0007127	meiosis I	2	86	58	8015	0.128147	0.399319	0.378302	FOXJ3/EME1	2	(+)-JQ-1	3.21371	down	-0.422161
BP	GO:0014065	phosphatidylinositol 3-kinase signaling	2	86	58	8015	0.128147	0.399319	0.378302	F2/FYN	2	(+)-JQ-1	3.21371	down	-0.422161
BP	GO:0097191	extrinsic apoptotic signaling pathway	3	86	116	8015	0.128171	0.399319	0.378302	TGFBR1/LMNA/FYN	3	(+)-JQ-1	2.41028	down	-0.422161
BP	GO:0099536	synaptic signaling	5	86	250	8015	0.13031	0.399319	0.378302	SYN1/SYN2/PPP3CA/FYN/PTPRN2	5	(+)-JQ-1	1.86395	down	-0.422161
BP	GO:0000097	sulfur amino acid biosynthetic process	1	86	13	8015	0.130944	0.399319	0.378302	ENOPH1	1	(+)-JQ-1	7.16905	down	-0.422161
BP	GO:0002446	neutrophil mediated immunity	1	86	13	8015	0.130944	0.399319	0.378302	F2	1	(+)-JQ-1	7.16905	down	-0.422161
BP	GO:0002691	regulation of cellular extravasation	1	86	13	8015	0.130944	0.399319	0.378302	THY1	1	(+)-JQ-1	7.16905	down	-0.422161
BP	GO:0007039	protein catabolic process in the vacuole	1	86	13	8015	0.130944	0.399319	0.378302	TPP1	1	(+)-JQ-1	7.16905	down	-0.422161
BP	GO:0007520	myoblast fusion	1	86	13	8015	0.130944	0.399319	0.378302	PLEKHO1	1	(+)-JQ-1	7.16905	down	-0.422161
BP	GO:0009164	nucleoside catabolic process	1	86	13	8015	0.130944	0.399319	0.378302	DERA	1	(+)-JQ-1	7.16905	down	-0.422161
BP	GO:0030195	negative regulation of blood coagulation	1	86	13	8015	0.130944	0.399319	0.378302	F2	1	(+)-JQ-1	7.16905	down	-0.422161
BP	GO:0033003	regulation of mast cell activation	1	86	13	8015	0.130944	0.399319	0.378302	CD226	1	(+)-JQ-1	7.16905	down	-0.422161
BP	GO:0036119	response to platelet-derived growth factor	1	86	13	8015	0.130944	0.399319	0.378302	FYN	1	(+)-JQ-1	7.16905	down	-0.422161
BP	GO:0042572	retinol metabolic process	1	86	13	8015	0.130944	0.399319	0.378302	AKR1C3	1	(+)-JQ-1	7.16905	down	-0.422161
BP	GO:0043144	sno(s)RNA processing	1	86	13	8015	0.130944	0.399319	0.378302	EXOSC5	1	(+)-JQ-1	7.16905	down	-0.422161
BP	GO:0043403	skeletal muscle tissue regeneration	1	86	13	8015	0.130944	0.399319	0.378302	PPP3CA	1	(+)-JQ-1	7.16905	down	-0.422161
BP	GO:0044003	modulation by symbiont of host process	1	86	13	8015	0.130944	0.399319	0.378302	CD4	1	(+)-JQ-1	7.16905	down	-0.422161
BP	GO:0045540	regulation of cholesterol biosynthetic process	1	86	13	8015	0.130944	0.399319	0.378302	SCAP	1	(+)-JQ-1	7.16905	down	-0.422161
BP	GO:0050819	negative regulation of coagulation	1	86	13	8015	0.130944	0.399319	0.378302	F2	1	(+)-JQ-1	7.16905	down	-0.422161
BP	GO:0050850	positive regulation of calcium-mediated signaling	1	86	13	8015	0.130944	0.399319	0.378302	CD4	1	(+)-JQ-1	7.16905	down	-0.422161
BP	GO:0050999	regulation of nitric-oxide synthase activity	1	86	13	8015	0.130944	0.399319	0.378302	DDAH2	1	(+)-JQ-1	7.16905	down	-0.422161
BP	GO:0060389	pathway-restricted SMAD protein phosphorylation	1	86	13	8015	0.130944	0.399319	0.378302	TGFBR1	1	(+)-JQ-1	7.16905	down	-0.422161
BP	GO:0060969	negative regulation of gene silencing	1	86	13	8015	0.130944	0.399319	0.378302	PPP3CA	1	(+)-JQ-1	7.16905	down	-0.422161
BP	GO:0061844	antimicrobial humoral immune response mediated by antimicrobial peptide	1	86	13	8015	0.130944	0.399319	0.378302	F2	1	(+)-JQ-1	7.16905	down	-0.422161
BP	GO:0071027	nuclear RNA surveillance	1	86	13	8015	0.130944	0.399319	0.378302	EXOSC5	1	(+)-JQ-1	7.16905	down	-0.422161
BP	GO:0071028	nuclear mRNA surveillance	1	86	13	8015	0.130944	0.399319	0.378302	EXOSC5	1	(+)-JQ-1	7.16905	down	-0.422161
BP	GO:0090201	negative regulation of release of cytochrome c from mitochondria	1	86	13	8015	0.130944	0.399319	0.378302	LMNA	1	(+)-JQ-1	7.16905	down	-0.422161
BP	GO:0090279	regulation of calcium ion import	1	86	13	8015	0.130944	0.399319	0.378302	FYN	1	(+)-JQ-1	7.16905	down	-0.422161
BP	GO:0106118	regulation of sterol biosynthetic process	1	86	13	8015	0.130944	0.399319	0.378302	SCAP	1	(+)-JQ-1	7.16905	down	-0.422161
BP	GO:1900047	negative regulation of hemostasis	1	86	13	8015	0.130944	0.399319	0.378302	F2	1	(+)-JQ-1	7.16905	down	-0.422161
BP	GO:1901099	negative regulation of signal transduction in absence of ligand	1	86	13	8015	0.130944	0.399319	0.378302	FYN	1	(+)-JQ-1	7.16905	down	-0.422161
BP	GO:1904894	positive regulation of receptor signaling pathway via STAT	1	86	13	8015	0.130944	0.399319	0.378302	F2	1	(+)-JQ-1	7.16905	down	-0.422161
BP	GO:2001240	negative regulation of extrinsic apoptotic signaling pathway in absence of ligand	1	86	13	8015	0.130944	0.399319	0.378302	FYN	1	(+)-JQ-1	7.16905	down	-0.422161
BP	GO:0008584	male gonad development	2	86	59	8015	0.131759	0.399947	0.378897	TGFBR1/AKR1C3	2	(+)-JQ-1	3.15924	down	-0.421479
BP	GO:0030168	platelet activation	2	86	59	8015	0.131759	0.399947	0.378897	F2/FZD6	2	(+)-JQ-1	3.15924	down	-0.421479
BP	GO:0046546	development of primary male sexual characteristics	2	86	59	8015	0.131759	0.399947	0.378897	TGFBR1/AKR1C3	2	(+)-JQ-1	3.15924	down	-0.421479
BP	GO:0051668	localization within membrane	7	86	397	8015	0.133082	0.403105	0.381889	SEC61A1/RAB8B/ZFYVE27/RAP2A/ZFAND2B/FYN/THY1	7	(+)-JQ-1	1.64328	down	-0.418063
BP	GO:0034762	regulation of transmembrane transport	4	86	183	8015	0.133209	0.403105	0.381889	F2/AHCYL1/FYN/THY1	4	(+)-JQ-1	2.03711	down	-0.418063
BP	GO:0031175	neuron projection development	8	86	474	8015	0.134973	0.406736	0.385329	MYO9A/IFT88/ITSN1/ZFYVE27/RAP2A/PPP3CA/FYN/THY1	8	(+)-JQ-1	1.57296	down	-0.414168
BP	GO:0016575	histone deacetylation	2	86	60	8015	0.135395	0.406736	0.385329	SIRT6/SUDS3	2	(+)-JQ-1	3.10659	down	-0.414168
BP	GO:0031960	response to corticosteroid	2	86	60	8015	0.135395	0.406736	0.385329	AKR1C3/FOXO1	2	(+)-JQ-1	3.10659	down	-0.414168
BP	GO:0006006	glucose metabolic process	3	86	119	8015	0.135441	0.406736	0.385329	CLK2/GPT/H6PD	3	(+)-JQ-1	2.34952	down	-0.414168
BP	GO:0000902	cell morphogenesis	8	86	475	8015	0.136131	0.407248	0.385814	MYO9A/F2/PLEKHO1/ZFYVE27/RAP2A/PPP3CA/FYN/THY1	8	(+)-JQ-1	1.56965	down	-0.413622
BP	GO:0002429	immune response-activating cell surface receptor signaling pathway	3	86	120	8015	0.137896	0.407248	0.385814	CD226/FYN/THY1	3	(+)-JQ-1	2.32994	down	-0.413622
BP	GO:0002757	immune response-activating signal transduction	3	86	120	8015	0.137896	0.407248	0.385814	CD226/FYN/THY1	3	(+)-JQ-1	2.32994	down	-0.413622
BP	GO:0051093	negative regulation of developmental process	6	86	327	8015	0.138268	0.407248	0.385814	TGFBR1/F2/PPP3CA/SDHAF2/FOXO1/THY1	6	(+)-JQ-1	1.71005	down	-0.413622
BP	GO:0051960	regulation of nervous system development	4	86	186	8015	0.138967	0.407248	0.385814	F2/ZFYVE27/PPP3CA/THY1	4	(+)-JQ-1	2.00425	down	-0.413622
BP	GO:0048667	cell morphogenesis involved in neuron differentiation	5	86	256	8015	0.139957	0.407248	0.385814	ZFYVE27/RAP2A/PPP3CA/FYN/THY1	5	(+)-JQ-1	1.82027	down	-0.413622
BP	GO:0002717	positive regulation of natural killer cell mediated immunity	1	86	14	8015	0.140284	0.407248	0.385814	CD226	1	(+)-JQ-1	6.65698	down	-0.413622
BP	GO:0003197	endocardial cushion development	1	86	14	8015	0.140284	0.407248	0.385814	TGFBR1	1	(+)-JQ-1	6.65698	down	-0.413622
BP	GO:0009162	deoxyribonucleoside monophosphate metabolic process	1	86	14	8015	0.140284	0.407248	0.385814	TK1	1	(+)-JQ-1	6.65698	down	-0.413622
BP	GO:0030224	monocyte differentiation	1	86	14	8015	0.140284	0.407248	0.385814	CD4	1	(+)-JQ-1	6.65698	down	-0.413622
BP	GO:0032965	regulation of collagen biosynthetic process	1	86	14	8015	0.140284	0.407248	0.385814	F2	1	(+)-JQ-1	6.65698	down	-0.413622
BP	GO:0035089	establishment of apical/basal cell polarity	1	86	14	8015	0.140284	0.407248	0.385814	MYO9A	1	(+)-JQ-1	6.65698	down	-0.413622
BP	GO:0035336	long-chain fatty-acyl-CoA metabolic process	1	86	14	8015	0.140284	0.407248	0.385814	HSD17B12	1	(+)-JQ-1	6.65698	down	-0.413622
BP	GO:0042461	photoreceptor cell development	1	86	14	8015	0.140284	0.407248	0.385814	THY1	1	(+)-JQ-1	6.65698	down	-0.413622
BP	GO:0048011	neurotrophin TRK receptor signaling pathway	1	86	14	8015	0.140284	0.407248	0.385814	ZFYVE27	1	(+)-JQ-1	6.65698	down	-0.413622
BP	GO:0055010	ventricular cardiac muscle tissue morphogenesis	1	86	14	8015	0.140284	0.407248	0.385814	TGFBR1	1	(+)-JQ-1	6.65698	down	-0.413622
BP	GO:0060043	regulation of cardiac muscle cell proliferation	1	86	14	8015	0.140284	0.407248	0.385814	TGFBR1	1	(+)-JQ-1	6.65698	down	-0.413622
BP	GO:0060412	ventricular septum morphogenesis	1	86	14	8015	0.140284	0.407248	0.385814	TGFBR1	1	(+)-JQ-1	6.65698	down	-0.413622
BP	GO:0070570	regulation of neuron projection regeneration	1	86	14	8015	0.140284	0.407248	0.385814	THY1	1	(+)-JQ-1	6.65698	down	-0.413622
BP	GO:0090110	COPII-coated vesicle cargo loading	1	86	14	8015	0.140284	0.407248	0.385814	SCAP	1	(+)-JQ-1	6.65698	down	-0.413622
BP	GO:0097062	dendritic spine maintenance	1	86	14	8015	0.140284	0.407248	0.385814	FYN	1	(+)-JQ-1	6.65698	down	-0.413622
BP	GO:0032869	cellular response to insulin stimulus	3	86	121	8015	0.140366	0.407248	0.385814	GPT/RAB8B/FOXO1	3	(+)-JQ-1	2.31069	down	-0.413622
BP	GO:0043648	dicarboxylic acid metabolic process	2	86	62	8015	0.142734	0.411456	0.3898	GPT2/IDH1	2	(+)-JQ-1	3.00638	down	-0.409158
BP	GO:0061982	meiosis I cell cycle process	2	86	62	8015	0.142734	0.411456	0.3898	FOXJ3/EME1	2	(+)-JQ-1	3.00638	down	-0.409158
BP	GO:0002250	adaptive immune response	4	86	188	8015	0.142861	0.411456	0.3898	CD4/CD226/LAMP3/FYN	4	(+)-JQ-1	1.98293	down	-0.409158
BP	GO:0090305	nucleic acid phosphodiester bond hydrolysis	4	86	188	8015	0.142861	0.411456	0.3898	TRIR/XPA/EXOSC5/EME1	4	(+)-JQ-1	1.98293	down	-0.409158
BP	GO:0007169	transmembrane receptor protein tyrosine kinase signaling pathway	5	86	258	8015	0.143242	0.411825	0.39015	CD4/ZFYVE27/FOXO1/ZFAND2B/FYN	5	(+)-JQ-1	1.80616	down	-0.408769
BP	GO:0035265	organ growth	2	86	63	8015	0.146435	0.411825	0.39015	TGFBR1/SIRT6	2	(+)-JQ-1	2.95866	down	-0.408769
BP	GO:1900182	positive regulation of protein localization to nucleus	2	86	63	8015	0.146435	0.411825	0.39015	F2/FYN	2	(+)-JQ-1	2.95866	down	-0.408769
BP	GO:0045927	positive regulation of growth	3	86	124	8015	0.147866	0.411825	0.39015	TGFBR1/F2/ZFYVE27	3	(+)-JQ-1	2.25478	down	-0.408769
BP	GO:0000722	telomere maintenance via recombination	1	86	15	8015	0.149525	0.411825	0.39015	TEP1	1	(+)-JQ-1	6.21318	down	-0.408769
BP	GO:0002347	response to tumor cell	1	86	15	8015	0.149525	0.411825	0.39015	CD226	1	(+)-JQ-1	6.21318	down	-0.408769
BP	GO:0002861	regulation of inflammatory response to antigenic stimulus	1	86	15	8015	0.149525	0.411825	0.39015	FYN	1	(+)-JQ-1	6.21318	down	-0.408769
BP	GO:0016074	sno(s)RNA metabolic process	1	86	15	8015	0.149525	0.411825	0.39015	EXOSC5	1	(+)-JQ-1	6.21318	down	-0.408769
BP	GO:0019369	arachidonic acid metabolic process	1	86	15	8015	0.149525	0.411825	0.39015	AKR1C3	1	(+)-JQ-1	6.21318	down	-0.408769
BP	GO:0030859	polarized epithelial cell differentiation	1	86	15	8015	0.149525	0.411825	0.39015	MYO9A	1	(+)-JQ-1	6.21318	down	-0.408769
BP	GO:0031640	killing of cells of other organism	1	86	15	8015	0.149525	0.411825	0.39015	F2	1	(+)-JQ-1	6.21318	down	-0.408769
BP	GO:0032528	microvillus organization	1	86	15	8015	0.149525	0.411825	0.39015	RAP2A	1	(+)-JQ-1	6.21318	down	-0.408769
BP	GO:0032964	collagen biosynthetic process	1	86	15	8015	0.149525	0.411825	0.39015	F2	1	(+)-JQ-1	6.21318	down	-0.408769
BP	GO:0043171	peptide catabolic process	1	86	15	8015	0.149525	0.411825	0.39015	TPP1	1	(+)-JQ-1	6.21318	down	-0.408769
BP	GO:0045429	positive regulation of nitric oxide biosynthetic process	1	86	15	8015	0.149525	0.411825	0.39015	DDAH2	1	(+)-JQ-1	6.21318	down	-0.408769
BP	GO:0045880	positive regulation of smoothened signaling pathway	1	86	15	8015	0.149525	0.411825	0.39015	ARMC9	1	(+)-JQ-1	6.21318	down	-0.408769
BP	GO:0046466	membrane lipid catabolic process	1	86	15	8015	0.149525	0.411825	0.39015	FUCA1	1	(+)-JQ-1	6.21318	down	-0.408769
BP	GO:0046471	phosphatidylglycerol metabolic process	1	86	15	8015	0.149525	0.411825	0.39015	TAMM41	1	(+)-JQ-1	6.21318	down	-0.408769
BP	GO:0048663	neuron fate commitment	1	86	15	8015	0.149525	0.411825	0.39015	TGFBR1	1	(+)-JQ-1	6.21318	down	-0.408769
BP	GO:0048701	embryonic cranial skeleton morphogenesis	1	86	15	8015	0.149525	0.411825	0.39015	TGFBR1	1	(+)-JQ-1	6.21318	down	-0.408769
BP	GO:0050860	negative regulation of T cell receptor signaling pathway	1	86	15	8015	0.149525	0.411825	0.39015	THY1	1	(+)-JQ-1	6.21318	down	-0.408769
BP	GO:0061035	regulation of cartilage development	1	86	15	8015	0.149525	0.411825	0.39015	TGFBR1	1	(+)-JQ-1	6.21318	down	-0.408769
BP	GO:0070920	regulation of production of small RNA involved in gene silencing by RNA	1	86	15	8015	0.149525	0.411825	0.39015	PPP3CA	1	(+)-JQ-1	6.21318	down	-0.408769
BP	GO:0070932	histone H3 deacetylation	1	86	15	8015	0.149525	0.411825	0.39015	SIRT6	1	(+)-JQ-1	6.21318	down	-0.408769
BP	GO:0071025	RNA surveillance	1	86	15	8015	0.149525	0.411825	0.39015	EXOSC5	1	(+)-JQ-1	6.21318	down	-0.408769
BP	GO:0071549	cellular response to dexamethasone stimulus	1	86	15	8015	0.149525	0.411825	0.39015	FOXO1	1	(+)-JQ-1	6.21318	down	-0.408769
BP	GO:0099563	modification of synaptic structure	1	86	15	8015	0.149525	0.411825	0.39015	ITSN1	1	(+)-JQ-1	6.21318	down	-0.408769
BP	GO:1903798	regulation of production of miRNAs involved in gene silencing by miRNA	1	86	15	8015	0.149525	0.411825	0.39015	PPP3CA	1	(+)-JQ-1	6.21318	down	-0.408769
BP	GO:1904407	positive regulation of nitric oxide metabolic process	1	86	15	8015	0.149525	0.411825	0.39015	DDAH2	1	(+)-JQ-1	6.21318	down	-0.408769
BP	GO:0034620	cellular response to unfolded protein	2	86	64	8015	0.150156	0.411825	0.39015	HERPUD2/HSPA13	2	(+)-JQ-1	2.91243	down	-0.408769
BP	GO:0043583	ear development	2	86	64	8015	0.150156	0.411825	0.39015	IFT88/FZD6	2	(+)-JQ-1	2.91243	down	-0.408769
BP	GO:0050773	regulation of dendrite development	2	86	64	8015	0.150156	0.411825	0.39015	RAP2A/PPP3CA	2	(+)-JQ-1	2.91243	down	-0.408769
BP	GO:0006790	sulfur compound metabolic process	4	86	192	8015	0.150779	0.411825	0.39015	HSD17B12/IDH1/ENOPH1/AHCYL1	4	(+)-JQ-1	1.94162	down	-0.408769
BP	GO:0043065	positive regulation of apoptotic process	5	86	263	8015	0.151602	0.411825	0.39015	TGFBR1/AKR1C3/GZMA/FOXO1/SUDS3	5	(+)-JQ-1	1.77182	down	-0.408769
BP	GO:0042594	response to starvation	3	86	126	8015	0.152939	0.411825	0.39015	GPT/AKR1C3/FOXO1	3	(+)-JQ-1	2.21899	down	-0.408769
BP	GO:0051648	vesicle localization	3	86	126	8015	0.152939	0.411825	0.39015	SYN1/SYN2/YKT6	3	(+)-JQ-1	2.21899	down	-0.408769
BP	GO:2001234	negative regulation of apoptotic signaling pathway	3	86	126	8015	0.152939	0.411825	0.39015	TGFBR1/LMNA/FYN	3	(+)-JQ-1	2.21899	down	-0.408769
BP	GO:0001837	epithelial to mesenchymal transition	2	86	65	8015	0.153896	0.411825	0.39015	TGFBR1/SDHAF2	2	(+)-JQ-1	2.86762	down	-0.408769
BP	GO:0046661	male sex differentiation	2	86	65	8015	0.153896	0.411825	0.39015	TGFBR1/AKR1C3	2	(+)-JQ-1	2.86762	down	-0.408769
BP	GO:0009743	response to carbohydrate	3	86	127	8015	0.155496	0.411825	0.39015	PPP3CA/PTPRN2/PTPRN	3	(+)-JQ-1	2.20152	down	-0.408769
BP	GO:0051251	positive regulation of lymphocyte activation	3	86	127	8015	0.155496	0.411825	0.39015	CD4/FYN/THY1	3	(+)-JQ-1	2.20152	down	-0.408769
BP	GO:0043068	positive regulation of programmed cell death	5	86	266	8015	0.156716	0.411825	0.39015	TGFBR1/AKR1C3/GZMA/FOXO1/SUDS3	5	(+)-JQ-1	1.75184	down	-0.408769
BP	GO:0098660	inorganic ion transmembrane transport	5	86	266	8015	0.156716	0.411825	0.39015	F2/SEC61A1/UQCRH/FYN/THY1	5	(+)-JQ-1	1.75184	down	-0.408769
BP	GO:0045089	positive regulation of innate immune response	2	86	66	8015	0.157654	0.411825	0.39015	CD226/FYN	2	(+)-JQ-1	2.82417	down	-0.408769
BP	GO:0001937	negative regulation of endothelial cell proliferation	1	86	16	8015	0.158668	0.411825	0.39015	TGFBR1	1	(+)-JQ-1	5.82485	down	-0.408769
BP	GO:0002792	negative regulation of peptide secretion	1	86	16	8015	0.158668	0.411825	0.39015	PPP3CA	1	(+)-JQ-1	5.82485	down	-0.408769
BP	GO:0006625	protein targeting to peroxisome	1	86	16	8015	0.158668	0.411825	0.39015	RAB8B	1	(+)-JQ-1	5.82485	down	-0.408769
BP	GO:0007631	feeding behavior	1	86	16	8015	0.158668	0.411825	0.39015	FYN	1	(+)-JQ-1	5.82485	down	-0.408769
BP	GO:0009067	aspartate family amino acid biosynthetic process	1	86	16	8015	0.158668	0.411825	0.39015	ENOPH1	1	(+)-JQ-1	5.82485	down	-0.408769
BP	GO:0009219	pyrimidine deoxyribonucleotide metabolic process	1	86	16	8015	0.158668	0.411825	0.39015	MBD4	1	(+)-JQ-1	5.82485	down	-0.408769
BP	GO:0010613	positive regulation of cardiac muscle hypertrophy	1	86	16	8015	0.158668	0.411825	0.39015	PPP3CA	1	(+)-JQ-1	5.82485	down	-0.408769
BP	GO:0010712	regulation of collagen metabolic process	1	86	16	8015	0.158668	0.411825	0.39015	F2	1	(+)-JQ-1	5.82485	down	-0.408769
BP	GO:0014742	positive regulation of muscle hypertrophy	1	86	16	8015	0.158668	0.411825	0.39015	PPP3CA	1	(+)-JQ-1	5.82485	down	-0.408769
BP	GO:0019730	antimicrobial humoral response	1	86	16	8015	0.158668	0.411825	0.39015	F2	1	(+)-JQ-1	5.82485	down	-0.408769
BP	GO:0033555	multicellular organismal response to stress	1	86	16	8015	0.158668	0.411825	0.39015	PPP3CA	1	(+)-JQ-1	5.82485	down	-0.408769
BP	GO:0034656	nucleobase-containing small molecule catabolic process	1	86	16	8015	0.158668	0.411825	0.39015	DERA	1	(+)-JQ-1	5.82485	down	-0.408769
BP	GO:0035561	regulation of chromatin binding	1	86	16	8015	0.158668	0.411825	0.39015	PPP3CA	1	(+)-JQ-1	5.82485	down	-0.408769
BP	GO:0036296	response to increased oxygen levels	1	86	16	8015	0.158668	0.411825	0.39015	FOXO1	1	(+)-JQ-1	5.82485	down	-0.408769
BP	GO:0046676	negative regulation of insulin secretion	1	86	16	8015	0.158668	0.411825	0.39015	PPP3CA	1	(+)-JQ-1	5.82485	down	-0.408769
BP	GO:0046949	fatty-acyl-CoA biosynthetic process	1	86	16	8015	0.158668	0.411825	0.39015	HSD17B12	1	(+)-JQ-1	5.82485	down	-0.408769
BP	GO:0048009	insulin-like growth factor receptor signaling pathway	1	86	16	8015	0.158668	0.411825	0.39015	ZFAND2B	1	(+)-JQ-1	5.82485	down	-0.408769
BP	GO:0048384	retinoic acid receptor signaling pathway	1	86	16	8015	0.158668	0.411825	0.39015	AKR1C3	1	(+)-JQ-1	5.82485	down	-0.408769
BP	GO:0048741	skeletal muscle fiber development	1	86	16	8015	0.158668	0.411825	0.39015	PPP3CA	1	(+)-JQ-1	5.82485	down	-0.408769
BP	GO:0050798	activated T cell proliferation	1	86	16	8015	0.158668	0.411825	0.39015	FYN	1	(+)-JQ-1	5.82485	down	-0.408769
BP	GO:0051894	positive regulation of focal adhesion assembly	1	86	16	8015	0.158668	0.411825	0.39015	THY1	1	(+)-JQ-1	5.82485	down	-0.408769
BP	GO:0060122	inner ear receptor cell stereocilium organization	1	86	16	8015	0.158668	0.411825	0.39015	IFT88	1	(+)-JQ-1	5.82485	down	-0.408769
BP	GO:0060976	coronary vasculature development	1	86	16	8015	0.158668	0.411825	0.39015	TGFBR1	1	(+)-JQ-1	5.82485	down	-0.408769
BP	GO:0061162	establishment of monopolar cell polarity	1	86	16	8015	0.158668	0.411825	0.39015	MYO9A	1	(+)-JQ-1	5.82485	down	-0.408769
BP	GO:0061383	trabecula morphogenesis	1	86	16	8015	0.158668	0.411825	0.39015	TGFBR1	1	(+)-JQ-1	5.82485	down	-0.408769
BP	GO:0072662	protein localization to peroxisome	1	86	16	8015	0.158668	0.411825	0.39015	RAB8B	1	(+)-JQ-1	5.82485	down	-0.408769
BP	GO:0072663	establishment of protein localization to peroxisome	1	86	16	8015	0.158668	0.411825	0.39015	RAB8B	1	(+)-JQ-1	5.82485	down	-0.408769
BP	GO:0090278	negative regulation of peptide hormone secretion	1	86	16	8015	0.158668	0.411825	0.39015	PPP3CA	1	(+)-JQ-1	5.82485	down	-0.408769
BP	GO:1904385	cellular response to angiotensin	1	86	16	8015	0.158668	0.411825	0.39015	AHCYL1	1	(+)-JQ-1	5.82485	down	-0.408769
BP	GO:0006644	phospholipid metabolic process	4	86	197	8015	0.16091	0.417095	0.395142	CDIPT/IDH1/TAMM41/DBI	4	(+)-JQ-1	1.89234	down	-0.403246
BP	GO:0030178	negative regulation of Wnt signaling pathway	2	86	67	8015	0.16143	0.417346	0.39538	FZD6/SDHAF2	2	(+)-JQ-1	2.78202	down	-0.402985
BP	GO:0150115	cell-substrate junction organization	2	86	67	8015	0.16143	0.417346	0.39538	RAB8B/THY1	2	(+)-JQ-1	2.78202	down	-0.402985
BP	GO:0043087	regulation of GTPase activity	4	86	198	8015	0.162966	0.417692	0.395708	MYO9A/EVI5L/PTPRN2/THY1	4	(+)-JQ-1	1.88278	down	-0.402625
BP	GO:0002768	immune response-regulating cell surface receptor signaling pathway	3	86	131	8015	0.165857	0.417692	0.395708	CD226/FYN/THY1	3	(+)-JQ-1	2.1343	down	-0.402625
BP	GO:0050678	regulation of epithelial cell proliferation	3	86	131	8015	0.165857	0.417692	0.395708	TGFBR1/SIRT6/PTPRN	3	(+)-JQ-1	2.1343	down	-0.402625
BP	GO:1903037	regulation of leukocyte cell-cell adhesion	3	86	131	8015	0.165857	0.417692	0.395708	CD4/FYN/THY1	3	(+)-JQ-1	2.1343	down	-0.402625
BP	GO:0031346	positive regulation of cell projection organization	4	86	200	8015	0.167107	0.417692	0.395708	TGFBR1/RAB8B/ZFYVE27/FYN	4	(+)-JQ-1	1.86395	down	-0.402625
BP	GO:0002433	immune response-regulating cell surface receptor signaling pathway involved in phagocytosis	1	86	17	8015	0.167713	0.417692	0.395708	FYN	1	(+)-JQ-1	5.48222	down	-0.402625
BP	GO:0002714	positive regulation of B cell mediated immunity	1	86	17	8015	0.167713	0.417692	0.395708	CD226	1	(+)-JQ-1	5.48222	down	-0.402625
BP	GO:0002891	positive regulation of immunoglobulin mediated immune response	1	86	17	8015	0.167713	0.417692	0.395708	CD226	1	(+)-JQ-1	5.48222	down	-0.402625
BP	GO:0003229	ventricular cardiac muscle tissue development	1	86	17	8015	0.167713	0.417692	0.395708	TGFBR1	1	(+)-JQ-1	5.48222	down	-0.402625
BP	GO:0007215	glutamate receptor signaling pathway	1	86	17	8015	0.167713	0.417692	0.395708	FYN	1	(+)-JQ-1	5.48222	down	-0.402625
BP	GO:0009065	glutamine family amino acid catabolic process	1	86	17	8015	0.167713	0.417692	0.395708	DDAH2	1	(+)-JQ-1	5.48222	down	-0.402625
BP	GO:0015919	peroxisomal membrane transport	1	86	17	8015	0.167713	0.417692	0.395708	RAB8B	1	(+)-JQ-1	5.48222	down	-0.402625
BP	GO:0022602	ovulation cycle process	1	86	17	8015	0.167713	0.417692	0.395708	PTPRN	1	(+)-JQ-1	5.48222	down	-0.402625
BP	GO:0030199	collagen fibril organization	1	86	17	8015	0.167713	0.417692	0.395708	TGFBR1	1	(+)-JQ-1	5.48222	down	-0.402625
BP	GO:0038094	Fc-gamma receptor signaling pathway	1	86	17	8015	0.167713	0.417692	0.395708	FYN	1	(+)-JQ-1	5.48222	down	-0.402625
BP	GO:0038096	Fc-gamma receptor signaling pathway involved in phagocytosis	1	86	17	8015	0.167713	0.417692	0.395708	FYN	1	(+)-JQ-1	5.48222	down	-0.402625
BP	GO:0046530	photoreceptor cell differentiation	1	86	17	8015	0.167713	0.417692	0.395708	THY1	1	(+)-JQ-1	5.48222	down	-0.402625
BP	GO:0046596	regulation of viral entry into host cell	1	86	17	8015	0.167713	0.417692	0.395708	CD4	1	(+)-JQ-1	5.48222	down	-0.402625
BP	GO:0050857	positive regulation of antigen receptor-mediated signaling pathway	1	86	17	8015	0.167713	0.417692	0.395708	CD226	1	(+)-JQ-1	5.48222	down	-0.402625
BP	GO:0050858	negative regulation of antigen receptor-mediated signaling pathway	1	86	17	8015	0.167713	0.417692	0.395708	THY1	1	(+)-JQ-1	5.48222	down	-0.402625
BP	GO:0060071	Wnt signaling pathway, planar cell polarity pathway	1	86	17	8015	0.167713	0.417692	0.395708	FZD6	1	(+)-JQ-1	5.48222	down	-0.402625
BP	GO:0061339	establishment or maintenance of monopolar cell polarity	1	86	17	8015	0.167713	0.417692	0.395708	MYO9A	1	(+)-JQ-1	5.48222	down	-0.402625
BP	GO:0071276	cellular response to cadmium ion	1	86	17	8015	0.167713	0.417692	0.395708	AKR1C3	1	(+)-JQ-1	5.48222	down	-0.402625
BP	GO:0071786	endoplasmic reticulum tubular network organization	1	86	17	8015	0.167713	0.417692	0.395708	ZFYVE27	1	(+)-JQ-1	5.48222	down	-0.402625
BP	GO:0072529	pyrimidine-containing compound catabolic process	1	86	17	8015	0.167713	0.417692	0.395708	MBD4	1	(+)-JQ-1	5.48222	down	-0.402625
BP	GO:0090218	positive regulation of lipid kinase activity	1	86	17	8015	0.167713	0.417692	0.395708	F2	1	(+)-JQ-1	5.48222	down	-0.402625
BP	GO:0097009	energy homeostasis	1	86	17	8015	0.167713	0.417692	0.395708	FOXO1	1	(+)-JQ-1	5.48222	down	-0.402625
BP	GO:1904646	cellular response to amyloid-beta	1	86	17	8015	0.167713	0.417692	0.395708	FYN	1	(+)-JQ-1	5.48222	down	-0.402625
BP	GO:1990776	response to angiotensin	1	86	17	8015	0.167713	0.417692	0.395708	AHCYL1	1	(+)-JQ-1	5.48222	down	-0.402625
BP	GO:0002822	regulation of adaptive immune response based on somatic recombination of immune receptors built from immunoglobulin superfamily domains	2	86	69	8015	0.169031	0.419914	0.397813	CD4/CD226	2	(+)-JQ-1	2.70138	down	-0.400321
BP	GO:0051896	regulation of protein kinase B signaling	2	86	69	8015	0.169031	0.419914	0.397813	TGFBR1/AKR1C3	2	(+)-JQ-1	2.70138	down	-0.400321
BP	GO:0006310	DNA recombination	4	86	202	8015	0.171287	0.424447	0.402107	TEP1/SIRT6/SWI5/EME1	4	(+)-JQ-1	1.8455	down	-0.395658
BP	GO:0001906	cell killing	2	86	70	8015	0.172855	0.425012	0.402643	CD226/F2	2	(+)-JQ-1	2.66279	down	-0.395079
BP	GO:0010906	regulation of glucose metabolic process	2	86	70	8015	0.172855	0.425012	0.402643	CLK2/GPT	2	(+)-JQ-1	2.66279	down	-0.395079
BP	GO:0071466	cellular response to xenobiotic stimulus	2	86	70	8015	0.172855	0.425012	0.402643	CYB5B/RAP2A	2	(+)-JQ-1	2.66279	down	-0.395079
BP	GO:0015980	energy derivation by oxidation of organic compounds	4	86	204	8015	0.175503	0.425012	0.402643	NDUFA5/IDH1/SDHAF2/UQCRH	4	(+)-JQ-1	1.82741	down	-0.395079
BP	GO:0000291	nuclear-transcribed mRNA catabolic process, exonucleolytic	1	86	18	8015	0.176662	0.425012	0.402643	EXOSC5	1	(+)-JQ-1	5.17765	down	-0.395079
BP	GO:0000768	syncytium formation by plasma membrane fusion	1	86	18	8015	0.176662	0.425012	0.402643	PLEKHO1	1	(+)-JQ-1	5.17765	down	-0.395079
BP	GO:0003407	neural retina development	1	86	18	8015	0.176662	0.425012	0.402643	THY1	1	(+)-JQ-1	5.17765	down	-0.395079
BP	GO:0008299	isoprenoid biosynthetic process	1	86	18	8015	0.176662	0.425012	0.402643	AKR1C3	1	(+)-JQ-1	5.17765	down	-0.395079
BP	GO:0014904	myotube cell development	1	86	18	8015	0.176662	0.425012	0.402643	PPP3CA	1	(+)-JQ-1	5.17765	down	-0.395079
BP	GO:0018279	protein N-linked glycosylation via asparagine	1	86	18	8015	0.176662	0.425012	0.402643	STT3A	1	(+)-JQ-1	5.17765	down	-0.395079
BP	GO:0031295	T cell costimulation	1	86	18	8015	0.176662	0.425012	0.402643	FYN	1	(+)-JQ-1	5.17765	down	-0.395079
BP	GO:0032069	regulation of nuclease activity	1	86	18	8015	0.176662	0.425012	0.402643	GZMA	1	(+)-JQ-1	5.17765	down	-0.395079
BP	GO:0033363	secretory granule organization	1	86	18	8015	0.176662	0.425012	0.402643	PTPRN	1	(+)-JQ-1	5.17765	down	-0.395079
BP	GO:0046456	icosanoid biosynthetic process	1	86	18	8015	0.176662	0.425012	0.402643	AKR1C3	1	(+)-JQ-1	5.17765	down	-0.395079
BP	GO:0051570	regulation of histone H3-K9 methylation	1	86	18	8015	0.176662	0.425012	0.402643	LMNA	1	(+)-JQ-1	5.17765	down	-0.395079
BP	GO:0060038	cardiac muscle cell proliferation	1	86	18	8015	0.176662	0.425012	0.402643	TGFBR1	1	(+)-JQ-1	5.17765	down	-0.395079
BP	GO:0070262	peptidyl-serine dephosphorylation	1	86	18	8015	0.176662	0.425012	0.402643	PPP3CA	1	(+)-JQ-1	5.17765	down	-0.395079
BP	GO:0071548	response to dexamethasone	1	86	18	8015	0.176662	0.425012	0.402643	FOXO1	1	(+)-JQ-1	5.17765	down	-0.395079
BP	GO:0090314	positive regulation of protein targeting to membrane	1	86	18	8015	0.176662	0.425012	0.402643	FYN	1	(+)-JQ-1	5.17765	down	-0.395079
BP	GO:0140253	cell-cell fusion	1	86	18	8015	0.176662	0.425012	0.402643	PLEKHO1	1	(+)-JQ-1	5.17765	down	-0.395079
BP	GO:1903725	regulation of phospholipid metabolic process	1	86	18	8015	0.176662	0.425012	0.402643	IDH1	1	(+)-JQ-1	5.17765	down	-0.395079
BP	GO:1904645	response to amyloid-beta	1	86	18	8015	0.176662	0.425012	0.402643	FYN	1	(+)-JQ-1	5.17765	down	-0.395079
BP	GO:0006476	protein deacetylation	2	86	71	8015	0.176693	0.425012	0.402643	SIRT6/SUDS3	2	(+)-JQ-1	2.62529	down	-0.395079
BP	GO:0015850	organic hydroxy compound transport	2	86	71	8015	0.176693	0.425012	0.402643	AKR1C4/OSBPL9	2	(+)-JQ-1	2.62529	down	-0.395079
BP	GO:0006869	lipid transport	3	86	137	8015	0.181771	0.430976	0.408293	AKR1C4/OSBPL9/DBI	3	(+)-JQ-1	2.04082	down	-0.389028
BP	GO:0050863	regulation of T cell activation	3	86	137	8015	0.181771	0.430976	0.408293	CD4/FYN/THY1	3	(+)-JQ-1	2.04082	down	-0.389028
BP	GO:0030198	extracellular matrix organization	2	86	73	8015	0.184409	0.430976	0.408293	TGFBR1/HSD17B12	2	(+)-JQ-1	2.55336	down	-0.389028
BP	GO:0033108	mitochondrial respiratory chain complex assembly	2	86	73	8015	0.184409	0.430976	0.408293	NDUFA5/SDHAF2	2	(+)-JQ-1	2.55336	down	-0.389028
BP	GO:0043062	extracellular structure organization	2	86	73	8015	0.184409	0.430976	0.408293	TGFBR1/HSD17B12	2	(+)-JQ-1	2.55336	down	-0.389028
BP	GO:0045229	external encapsulating structure organization	2	86	73	8015	0.184409	0.430976	0.408293	TGFBR1/HSD17B12	2	(+)-JQ-1	2.55336	down	-0.389028
BP	GO:0046165	alcohol biosynthetic process	2	86	73	8015	0.184409	0.430976	0.408293	H6PD/SCAP	2	(+)-JQ-1	2.55336	down	-0.389028
BP	GO:0050770	regulation of axonogenesis	2	86	73	8015	0.184409	0.430976	0.408293	ZFYVE27/THY1	2	(+)-JQ-1	2.55336	down	-0.389028
BP	GO:0055001	muscle cell development	2	86	73	8015	0.184409	0.430976	0.408293	LMNA/PPP3CA	2	(+)-JQ-1	2.55336	down	-0.389028
BP	GO:0006949	syncytium formation	1	86	19	8015	0.185517	0.430976	0.408293	PLEKHO1	1	(+)-JQ-1	4.90514	down	-0.389028
BP	GO:0007140	male meiotic nuclear division	1	86	19	8015	0.185517	0.430976	0.408293	FOXJ3	1	(+)-JQ-1	4.90514	down	-0.389028
BP	GO:0010718	positive regulation of epithelial to mesenchymal transition	1	86	19	8015	0.185517	0.430976	0.408293	TGFBR1	1	(+)-JQ-1	4.90514	down	-0.389028
BP	GO:0014014	negative regulation of gliogenesis	1	86	19	8015	0.185517	0.430976	0.408293	F2	1	(+)-JQ-1	4.90514	down	-0.389028
BP	GO:0015718	monocarboxylic acid transport	1	86	19	8015	0.185517	0.430976	0.408293	AKR1C4	1	(+)-JQ-1	4.90514	down	-0.389028
BP	GO:0018196	peptidyl-asparagine modification	1	86	19	8015	0.185517	0.430976	0.408293	STT3A	1	(+)-JQ-1	4.90514	down	-0.389028
BP	GO:0019233	sensory perception of pain	1	86	19	8015	0.185517	0.430976	0.408293	FYN	1	(+)-JQ-1	4.90514	down	-0.389028
BP	GO:0031294	lymphocyte costimulation	1	86	19	8015	0.185517	0.430976	0.408293	FYN	1	(+)-JQ-1	4.90514	down	-0.389028
BP	GO:0032768	regulation of monooxygenase activity	1	86	19	8015	0.185517	0.430976	0.408293	DDAH2	1	(+)-JQ-1	4.90514	down	-0.389028
BP	GO:0038179	neurotrophin signaling pathway	1	86	19	8015	0.185517	0.430976	0.408293	ZFYVE27	1	(+)-JQ-1	4.90514	down	-0.389028
BP	GO:0043574	peroxisomal transport	1	86	19	8015	0.185517	0.430976	0.408293	RAB8B	1	(+)-JQ-1	4.90514	down	-0.389028
BP	GO:0046888	negative regulation of hormone secretion	1	86	19	8015	0.185517	0.430976	0.408293	PPP3CA	1	(+)-JQ-1	4.90514	down	-0.389028
BP	GO:0048854	brain morphogenesis	1	86	19	8015	0.185517	0.430976	0.408293	FZD6	1	(+)-JQ-1	4.90514	down	-0.389028
BP	GO:0060119	inner ear receptor cell development	1	86	19	8015	0.185517	0.430976	0.408293	IFT88	1	(+)-JQ-1	4.90514	down	-0.389028
BP	GO:0090175	regulation of establishment of planar polarity	1	86	19	8015	0.185517	0.430976	0.408293	FZD6	1	(+)-JQ-1	4.90514	down	-0.389028
BP	GO:0120033	negative regulation of plasma membrane bounded cell projection assembly	1	86	19	8015	0.185517	0.430976	0.408293	EVI5L	1	(+)-JQ-1	4.90514	down	-0.389028
BP	GO:1903902	positive regulation of viral life cycle	1	86	19	8015	0.185517	0.430976	0.408293	CD4	1	(+)-JQ-1	4.90514	down	-0.389028
BP	GO:1904037	positive regulation of epithelial cell apoptotic process	1	86	19	8015	0.185517	0.430976	0.408293	AKR1C3	1	(+)-JQ-1	4.90514	down	-0.389028
BP	GO:2001239	regulation of extrinsic apoptotic signaling pathway in absence of ligand	1	86	19	8015	0.185517	0.430976	0.408293	FYN	1	(+)-JQ-1	4.90514	down	-0.389028
BP	GO:0009611	response to wounding	4	86	210	8015	0.188366	0.436566	0.413588	TGFBR1/F2/PPP3CA/FZD6	4	(+)-JQ-1	1.77519	down	-0.383432
BP	GO:0048878	chemical homeostasis	7	86	439	8015	0.190755	0.436737	0.413751	F2/PPP3CA/FOXO1/FYN/PTPRN2/PTPRN/THY1	7	(+)-JQ-1	1.48607	down	-0.383261
BP	GO:0001659	temperature homeostasis	2	86	75	8015	0.192175	0.436737	0.413751	SIRT6/FOXO1	2	(+)-JQ-1	2.48527	down	-0.383261
BP	GO:0010035	response to inorganic substance	5	86	286	8015	0.192559	0.436737	0.413751	AKR1C3/PPP3CA/AHCYL1/FOXO1/FYN	5	(+)-JQ-1	1.62933	down	-0.383261
BP	GO:0043547	positive regulation of GTPase activity	3	86	141	8015	0.192604	0.436737	0.413751	MYO9A/EVI5L/THY1	3	(+)-JQ-1	1.98293	down	-0.383261
BP	GO:0006312	mitotic recombination	1	86	20	8015	0.194277	0.436737	0.413751	TEP1	1	(+)-JQ-1	4.65988	down	-0.383261
BP	GO:0009395	phospholipid catabolic process	1	86	20	8015	0.194277	0.436737	0.413751	IDH1	1	(+)-JQ-1	4.65988	down	-0.383261
BP	GO:0010765	positive regulation of sodium ion transport	1	86	20	8015	0.194277	0.436737	0.413751	AHCYL1	1	(+)-JQ-1	4.65988	down	-0.383261
BP	GO:0017156	calcium-ion regulated exocytosis	1	86	20	8015	0.194277	0.436737	0.413751	SYN2	1	(+)-JQ-1	4.65988	down	-0.383261
BP	GO:0030193	regulation of blood coagulation	1	86	20	8015	0.194277	0.436737	0.413751	F2	1	(+)-JQ-1	4.65988	down	-0.383261
BP	GO:0030225	macrophage differentiation	1	86	20	8015	0.194277	0.436737	0.413751	CD4	1	(+)-JQ-1	4.65988	down	-0.383261
BP	GO:0034472	snRNA 3'-end processing	1	86	20	8015	0.194277	0.436737	0.413751	EXOSC5	1	(+)-JQ-1	4.65988	down	-0.383261
BP	GO:0042026	protein refolding	1	86	20	8015	0.194277	0.436737	0.413751	HSPA13	1	(+)-JQ-1	4.65988	down	-0.383261
BP	GO:0042269	regulation of natural killer cell mediated cytotoxicity	1	86	20	8015	0.194277	0.436737	0.413751	CD226	1	(+)-JQ-1	4.65988	down	-0.383261
BP	GO:0042509	regulation of tyrosine phosphorylation of STAT protein	1	86	20	8015	0.194277	0.436737	0.413751	FYN	1	(+)-JQ-1	4.65988	down	-0.383261
BP	GO:0048844	artery morphogenesis	1	86	20	8015	0.194277	0.436737	0.413751	TGFBR1	1	(+)-JQ-1	4.65988	down	-0.383261
BP	GO:0050885	neuromuscular process controlling balance	1	86	20	8015	0.194277	0.436737	0.413751	TPP1	1	(+)-JQ-1	4.65988	down	-0.383261
BP	GO:0050886	endocrine process	1	86	20	8015	0.194277	0.436737	0.413751	RAB8B	1	(+)-JQ-1	4.65988	down	-0.383261
BP	GO:0051491	positive regulation of filopodium assembly	1	86	20	8015	0.194277	0.436737	0.413751	TGFBR1	1	(+)-JQ-1	4.65988	down	-0.383261
BP	GO:0061099	negative regulation of protein tyrosine kinase activity	1	86	20	8015	0.194277	0.436737	0.413751	THY1	1	(+)-JQ-1	4.65988	down	-0.383261
BP	GO:0090162	establishment of epithelial cell polarity	1	86	20	8015	0.194277	0.436737	0.413751	MYO9A	1	(+)-JQ-1	4.65988	down	-0.383261
BP	GO:0090313	regulation of protein targeting to membrane	1	86	20	8015	0.194277	0.436737	0.413751	FYN	1	(+)-JQ-1	4.65988	down	-0.383261
BP	GO:1900046	regulation of hemostasis	1	86	20	8015	0.194277	0.436737	0.413751	F2	1	(+)-JQ-1	4.65988	down	-0.383261
BP	GO:1903426	regulation of reactive oxygen species biosynthetic process	1	86	20	8015	0.194277	0.436737	0.413751	FYN	1	(+)-JQ-1	4.65988	down	-0.383261
BP	GO:0034655	nucleobase-containing compound catabolic process	5	86	287	8015	0.194426	0.436737	0.413751	DERA/TRIR/MBD4/EXOSC5/HINT1	5	(+)-JQ-1	1.62365	down	-0.383261
BP	GO:0050877	nervous system process	5	86	287	8015	0.194426	0.436737	0.413751	MYO9A/REEP6/TPP1/PPP3CA/FYN	5	(+)-JQ-1	1.62365	down	-0.383261
BP	GO:1902652	secondary alcohol metabolic process	2	86	76	8015	0.196074	0.439939	0.416784	IDH1/SCAP	2	(+)-JQ-1	2.45257	down	-0.380089
BP	GO:0006605	protein targeting	4	86	214	8015	0.197108	0.440753	0.417556	SEC61A1/RAB8B/ZFAND2B/FYN	4	(+)-JQ-1	1.74201	down	-0.379286
BP	GO:1903530	regulation of secretion by cell	4	86	214	8015	0.197108	0.440753	0.417556	SYN1/RAB8B/ITSN1/PPP3CA	4	(+)-JQ-1	1.74201	down	-0.379286
BP	GO:0002819	regulation of adaptive immune response	2	86	77	8015	0.199984	0.441279	0.418054	CD4/CD226	2	(+)-JQ-1	2.42072	down	-0.378768
BP	GO:0031099	regeneration	2	86	77	8015	0.199984	0.441279	0.418054	PPP3CA/THY1	2	(+)-JQ-1	2.42072	down	-0.378768
BP	GO:0043491	protein kinase B signaling	2	86	77	8015	0.199984	0.441279	0.418054	TGFBR1/AKR1C3	2	(+)-JQ-1	2.42072	down	-0.378768
BP	GO:0048015	phosphatidylinositol-mediated signaling	2	86	77	8015	0.199984	0.441279	0.418054	F2/FYN	2	(+)-JQ-1	2.42072	down	-0.378768
BP	GO:0048017	inositol lipid-mediated signaling	2	86	77	8015	0.199984	0.441279	0.418054	F2/FYN	2	(+)-JQ-1	2.42072	down	-0.378768
BP	GO:0090596	sensory organ morphogenesis	2	86	77	8015	0.199984	0.441279	0.418054	FZD6/THY1	2	(+)-JQ-1	2.42072	down	-0.378768
BP	GO:0002715	regulation of natural killer cell mediated immunity	1	86	21	8015	0.202944	0.441279	0.418054	CD226	1	(+)-JQ-1	4.43798	down	-0.378768
BP	GO:0002763	positive regulation of myeloid leukocyte differentiation	1	86	21	8015	0.202944	0.441279	0.418054	CD4	1	(+)-JQ-1	4.43798	down	-0.378768
BP	GO:0006636	unsaturated fatty acid biosynthetic process	1	86	21	8015	0.202944	0.441279	0.418054	AKR1C3	1	(+)-JQ-1	4.43798	down	-0.378768
BP	GO:0006730	one-carbon metabolic process	1	86	21	8015	0.202944	0.441279	0.418054	AHCYL1	1	(+)-JQ-1	4.43798	down	-0.378768
BP	GO:0010676	positive regulation of cellular carbohydrate metabolic process	1	86	21	8015	0.202944	0.441279	0.418054	GPT	1	(+)-JQ-1	4.43798	down	-0.378768
BP	GO:0010907	positive regulation of glucose metabolic process	1	86	21	8015	0.202944	0.441279	0.418054	GPT	1	(+)-JQ-1	4.43798	down	-0.378768
BP	GO:0034103	regulation of tissue remodeling	1	86	21	8015	0.202944	0.441279	0.418054	PPP3CA	1	(+)-JQ-1	4.43798	down	-0.378768
BP	GO:0034260	negative regulation of GTPase activity	1	86	21	8015	0.202944	0.441279	0.418054	PTPRN2	1	(+)-JQ-1	4.43798	down	-0.378768
BP	GO:0042246	tissue regeneration	1	86	21	8015	0.202944	0.441279	0.418054	PPP3CA	1	(+)-JQ-1	4.43798	down	-0.378768
BP	GO:0042304	regulation of fatty acid biosynthetic process	1	86	21	8015	0.202944	0.441279	0.418054	SCAP	1	(+)-JQ-1	4.43798	down	-0.378768
BP	GO:0043094	cellular metabolic compound salvage	1	86	21	8015	0.202944	0.441279	0.418054	ENOPH1	1	(+)-JQ-1	4.43798	down	-0.378768
BP	GO:0045576	mast cell activation	1	86	21	8015	0.202944	0.441279	0.418054	CD226	1	(+)-JQ-1	4.43798	down	-0.378768
BP	GO:0045599	negative regulation of fat cell differentiation	1	86	21	8015	0.202944	0.441279	0.418054	FOXO1	1	(+)-JQ-1	4.43798	down	-0.378768
BP	GO:0050818	regulation of coagulation	1	86	21	8015	0.202944	0.441279	0.418054	F2	1	(+)-JQ-1	4.43798	down	-0.378768
BP	GO:0052372	modulation by symbiont of entry into host	1	86	21	8015	0.202944	0.441279	0.418054	CD4	1	(+)-JQ-1	4.43798	down	-0.378768
BP	GO:0060411	cardiac septum morphogenesis	1	86	21	8015	0.202944	0.441279	0.418054	TGFBR1	1	(+)-JQ-1	4.43798	down	-0.378768
BP	GO:0090181	regulation of cholesterol metabolic process	1	86	21	8015	0.202944	0.441279	0.418054	SCAP	1	(+)-JQ-1	4.43798	down	-0.378768
BP	GO:0150117	positive regulation of cell-substrate junction organization	1	86	21	8015	0.202944	0.441279	0.418054	THY1	1	(+)-JQ-1	4.43798	down	-0.378768
BP	GO:0017038	protein import	3	86	145	8015	0.203599	0.442216	0.418942	LMNA/RAB8B/PPP3CA	3	(+)-JQ-1	1.92823	down	-0.377846
BP	GO:0002833	positive regulation of response to biotic stimulus	2	86	79	8015	0.207831	0.448932	0.425304	CD226/FYN	2	(+)-JQ-1	2.35943	down	-0.3713
BP	GO:0006304	DNA modification	2	86	79	8015	0.207831	0.448932	0.425304	MBD4/EXOSC5	2	(+)-JQ-1	2.35943	down	-0.3713
BP	GO:0010675	regulation of cellular carbohydrate metabolic process	2	86	79	8015	0.207831	0.448932	0.425304	CLK2/GPT	2	(+)-JQ-1	2.35943	down	-0.3713
BP	GO:0035601	protein deacylation	2	86	79	8015	0.207831	0.448932	0.425304	SIRT6/SUDS3	2	(+)-JQ-1	2.35943	down	-0.3713
BP	GO:0002694	regulation of leukocyte activation	4	86	219	8015	0.208212	0.449263	0.425617	CD4/CD226/FYN/THY1	4	(+)-JQ-1	1.70224	down	-0.370981
BP	GO:0033993	response to lipid	6	86	372	8015	0.208833	0.449814	0.426139	TGFBR1/AKR1C3/AKR1C4/MBD4/IDH1/FOXO1	6	(+)-JQ-1	1.50319	down	-0.370448
BP	GO:0008654	phospholipid biosynthetic process	3	86	147	8015	0.209152	0.449814	0.426139	CDIPT/IDH1/TAMM41	3	(+)-JQ-1	1.90199	down	-0.370448
BP	GO:0050673	epithelial cell proliferation	3	86	147	8015	0.209152	0.449814	0.426139	TGFBR1/SIRT6/PTPRN	3	(+)-JQ-1	1.90199	down	-0.370448
BP	GO:0006753	nucleoside phosphate metabolic process	5	86	296	8015	0.211507	0.450033	0.426347	HSD17B12/DERA/TK1/MBD4/HINT1	5	(+)-JQ-1	1.57429	down	-0.370237
BP	GO:0071417	cellular response to organonitrogen compound	5	86	296	8015	0.211507	0.450033	0.426347	GPT/RAB8B/AHCYL1/FOXO1/FYN	5	(+)-JQ-1	1.57429	down	-0.370237
BP	GO:0002534	cytokine production involved in inflammatory response	1	86	22	8015	0.211518	0.450033	0.426347	F2	1	(+)-JQ-1	4.23626	down	-0.370237
BP	GO:0007260	tyrosine phosphorylation of STAT protein	1	86	22	8015	0.211518	0.450033	0.426347	FYN	1	(+)-JQ-1	4.23626	down	-0.370237
BP	GO:0009409	response to cold	1	86	22	8015	0.211518	0.450033	0.426347	FOXO1	1	(+)-JQ-1	4.23626	down	-0.370237
BP	GO:0014855	striated muscle cell proliferation	1	86	22	8015	0.211518	0.450033	0.426347	TGFBR1	1	(+)-JQ-1	4.23626	down	-0.370237
BP	GO:0061045	negative regulation of wound healing	1	86	22	8015	0.211518	0.450033	0.426347	F2	1	(+)-JQ-1	4.23626	down	-0.370237
BP	GO:1900015	regulation of cytokine production involved in inflammatory response	1	86	22	8015	0.211518	0.450033	0.426347	F2	1	(+)-JQ-1	4.23626	down	-0.370237
BP	GO:2000351	regulation of endothelial cell apoptotic process	1	86	22	8015	0.211518	0.450033	0.426347	AKR1C3	1	(+)-JQ-1	4.23626	down	-0.370237
BP	GO:0035967	cellular response to topologically incorrect protein	2	86	80	8015	0.211767	0.450033	0.426347	HERPUD2/HSPA13	2	(+)-JQ-1	2.32994	down	-0.370237
BP	GO:0042177	negative regulation of protein catabolic process	2	86	80	8015	0.211767	0.450033	0.426347	LAMP3/FYN	2	(+)-JQ-1	2.32994	down	-0.370237
BP	GO:0007417	central nervous system development	7	86	453	8015	0.211997	0.450037	0.426351	F2/ITSN1/TPP1/PPP3CA/FZD6/FYN/SUDS3	7	(+)-JQ-1	1.44014	down	-0.370233
BP	GO:0042110	T cell activation	4	86	221	8015	0.212704	0.451052	0.427312	CD4/PPP3CA/FYN/THY1	4	(+)-JQ-1	1.68684	down	-0.369255
BP	GO:0042692	muscle cell differentiation	3	86	149	8015	0.214739	0.454878	0.430937	LMNA/PLEKHO1/PPP3CA	3	(+)-JQ-1	1.87646	down	-0.365586
BP	GO:0098732	macromolecule deacylation	2	86	81	8015	0.21571	0.455955	0.431957	SIRT6/SUDS3	2	(+)-JQ-1	2.30118	down	-0.36456
BP	GO:0001934	positive regulation of protein phosphorylation	5	86	299	8015	0.21731	0.456695	0.432659	TGFBR1/CD4/F2/RAP2A/FYN	5	(+)-JQ-1	1.55849	down	-0.363855
BP	GO:0046700	heterocycle catabolic process	5	86	299	8015	0.21731	0.456695	0.432659	DERA/TRIR/MBD4/EXOSC5/HINT1	5	(+)-JQ-1	1.55849	down	-0.363855
BP	GO:0007167	enzyme linked receptor protein signaling pathway	6	86	377	8015	0.21739	0.456695	0.432659	TGFBR1/CD4/ZFYVE27/FOXO1/ZFAND2B/FYN	6	(+)-JQ-1	1.48325	down	-0.363855
BP	GO:0000096	sulfur amino acid metabolic process	1	86	23	8015	0.220002	0.456695	0.432659	ENOPH1	1	(+)-JQ-1	4.05207	down	-0.363855
BP	GO:0003208	cardiac ventricle morphogenesis	1	86	23	8015	0.220002	0.456695	0.432659	TGFBR1	1	(+)-JQ-1	4.05207	down	-0.363855
BP	GO:0006471	protein ADP-ribosylation	1	86	23	8015	0.220002	0.456695	0.432659	SIRT6	1	(+)-JQ-1	4.05207	down	-0.363855
BP	GO:0031952	regulation of protein autophosphorylation	1	86	23	8015	0.220002	0.456695	0.432659	RAP2A	1	(+)-JQ-1	4.05207	down	-0.363855
BP	GO:0032743	positive regulation of interleukin-2 production	1	86	23	8015	0.220002	0.456695	0.432659	CD4	1	(+)-JQ-1	4.05207	down	-0.363855
BP	GO:0035337	fatty-acyl-CoA metabolic process	1	86	23	8015	0.220002	0.456695	0.432659	HSD17B12	1	(+)-JQ-1	4.05207	down	-0.363855
BP	GO:0042073	intraciliary transport	1	86	23	8015	0.220002	0.456695	0.432659	IFT88	1	(+)-JQ-1	4.05207	down	-0.363855
BP	GO:0042472	inner ear morphogenesis	1	86	23	8015	0.220002	0.456695	0.432659	FZD6	1	(+)-JQ-1	4.05207	down	-0.363855
BP	GO:0042490	mechanoreceptor differentiation	1	86	23	8015	0.220002	0.456695	0.432659	IFT88	1	(+)-JQ-1	4.05207	down	-0.363855
BP	GO:0044070	regulation of anion transport	1	86	23	8015	0.220002	0.456695	0.432659	AHCYL1	1	(+)-JQ-1	4.05207	down	-0.363855
BP	GO:0050771	negative regulation of axonogenesis	1	86	23	8015	0.220002	0.456695	0.432659	THY1	1	(+)-JQ-1	4.05207	down	-0.363855
BP	GO:0060113	inner ear receptor cell differentiation	1	86	23	8015	0.220002	0.456695	0.432659	IFT88	1	(+)-JQ-1	4.05207	down	-0.363855
BP	GO:1903409	reactive oxygen species biosynthetic process	1	86	23	8015	0.220002	0.456695	0.432659	FYN	1	(+)-JQ-1	4.05207	down	-0.363855
BP	GO:1904888	cranial skeletal system development	1	86	23	8015	0.220002	0.456695	0.432659	TGFBR1	1	(+)-JQ-1	4.05207	down	-0.363855
BP	GO:0048729	tissue morphogenesis	4	86	225	8015	0.221772	0.459885	0.435681	MYO9A/TGFBR1/SIRT6/FZD6	4	(+)-JQ-1	1.65685	down	-0.360832
BP	GO:0007159	leukocyte cell-cell adhesion	3	86	152	8015	0.223181	0.462254	0.437925	CD4/FYN/THY1	3	(+)-JQ-1	1.83943	down	-0.3586
BP	GO:0050807	regulation of synapse organization	2	86	83	8015	0.223618	0.462254	0.437925	ITSN1/FYN	2	(+)-JQ-1	2.24573	down	-0.3586
BP	GO:0099173	postsynapse organization	2	86	83	8015	0.223618	0.462254	0.437925	ARHGAP39/FYN	2	(+)-JQ-1	2.24573	down	-0.3586
BP	GO:0003006	developmental process involved in reproduction	6	86	381	8015	0.224323	0.463224	0.438844	TGFBR1/HERPUD2/AKR1C3/FOXJ3/IDH1/PTPRN	6	(+)-JQ-1	1.46768	down	-0.35769
BP	GO:0044270	cellular nitrogen compound catabolic process	5	86	303	8015	0.225125	0.463814	0.439403	DERA/TRIR/MBD4/EXOSC5/HINT1	5	(+)-JQ-1	1.53792	down	-0.357137
BP	GO:0032103	positive regulation of response to external stimulus	3	86	153	8015	0.22601	0.463814	0.439403	CD226/F2/FYN	3	(+)-JQ-1	1.82741	down	-0.357137
BP	GO:0017157	regulation of exocytosis	2	86	84	8015	0.227582	0.463814	0.439403	SYN1/RAB8B	2	(+)-JQ-1	2.21899	down	-0.357137
BP	GO:0050803	regulation of synapse structure or activity	2	86	84	8015	0.227582	0.463814	0.439403	ITSN1/FYN	2	(+)-JQ-1	2.21899	down	-0.357137
BP	GO:0010677	negative regulation of cellular carbohydrate metabolic process	1	86	24	8015	0.228395	0.463814	0.439403	CLK2	1	(+)-JQ-1	3.88324	down	-0.357137
BP	GO:0035567	non-canonical Wnt signaling pathway	1	86	24	8015	0.228395	0.463814	0.439403	FZD6	1	(+)-JQ-1	3.88324	down	-0.357137
BP	GO:0042698	ovulation cycle	1	86	24	8015	0.228395	0.463814	0.439403	PTPRN	1	(+)-JQ-1	3.88324	down	-0.357137
BP	GO:0042733	embryonic digit morphogenesis	1	86	24	8015	0.228395	0.463814	0.439403	FZD6	1	(+)-JQ-1	3.88324	down	-0.357137
BP	GO:0043687	post-translational protein modification	1	86	24	8015	0.228395	0.463814	0.439403	STT3A	1	(+)-JQ-1	3.88324	down	-0.357137
BP	GO:0045428	regulation of nitric oxide biosynthetic process	1	86	24	8015	0.228395	0.463814	0.439403	DDAH2	1	(+)-JQ-1	3.88324	down	-0.357137
BP	GO:0045453	bone resorption	1	86	24	8015	0.228395	0.463814	0.439403	TPP1	1	(+)-JQ-1	3.88324	down	-0.357137
BP	GO:0046164	alcohol catabolic process	1	86	24	8015	0.228395	0.463814	0.439403	AKR1C3	1	(+)-JQ-1	3.88324	down	-0.357137
BP	GO:0055021	regulation of cardiac muscle tissue growth	1	86	24	8015	0.228395	0.463814	0.439403	TGFBR1	1	(+)-JQ-1	3.88324	down	-0.357137
BP	GO:0060079	excitatory postsynaptic potential	1	86	24	8015	0.228395	0.463814	0.439403	PPP3CA	1	(+)-JQ-1	3.88324	down	-0.357137
BP	GO:0072577	endothelial cell apoptotic process	1	86	24	8015	0.228395	0.463814	0.439403	AKR1C3	1	(+)-JQ-1	3.88324	down	-0.357137
BP	GO:1901570	fatty acid derivative biosynthetic process	1	86	24	8015	0.228395	0.463814	0.439403	HSD17B12	1	(+)-JQ-1	3.88324	down	-0.357137
BP	GO:0002253	activation of immune response	3	86	154	8015	0.228846	0.463814	0.439403	CD226/FYN/THY1	3	(+)-JQ-1	1.81554	down	-0.357137
BP	GO:0051046	regulation of secretion	4	86	229	8015	0.230943	0.467583	0.442974	SYN1/RAB8B/ITSN1/PPP3CA	4	(+)-JQ-1	1.62791	down	-0.353622
BP	GO:0010508	positive regulation of autophagy	2	86	85	8015	0.23155	0.46833	0.443681	SCOC/FOXO1	2	(+)-JQ-1	2.19289	down	-0.352929
BP	GO:0019439	aromatic compound catabolic process	5	86	308	8015	0.235015	0.472919	0.448028	DERA/TRIR/MBD4/EXOSC5/HINT1	5	(+)-JQ-1	1.51295	down	-0.348695
BP	GO:0060284	regulation of cell development	4	86	231	8015	0.235566	0.472919	0.448028	F2/ZFYVE27/PPP3CA/THY1	4	(+)-JQ-1	1.61381	down	-0.348695
BP	GO:0007131	reciprocal meiotic recombination	1	86	25	8015	0.236699	0.472919	0.448028	EME1	1	(+)-JQ-1	3.72791	down	-0.348695
BP	GO:0016180	snRNA processing	1	86	25	8015	0.236699	0.472919	0.448028	EXOSC5	1	(+)-JQ-1	3.72791	down	-0.348695
BP	GO:0032370	positive regulation of lipid transport	1	86	25	8015	0.236699	0.472919	0.448028	DBI	1	(+)-JQ-1	3.72791	down	-0.348695
BP	GO:0035459	vesicle cargo loading	1	86	25	8015	0.236699	0.472919	0.448028	SCAP	1	(+)-JQ-1	3.72791	down	-0.348695
BP	GO:0060395	SMAD protein signal transduction	1	86	25	8015	0.236699	0.472919	0.448028	TGFBR1	1	(+)-JQ-1	3.72791	down	-0.348695
BP	GO:0080164	regulation of nitric oxide metabolic process	1	86	25	8015	0.236699	0.472919	0.448028	DDAH2	1	(+)-JQ-1	3.72791	down	-0.348695
BP	GO:0090199	regulation of release of cytochrome c from mitochondria	1	86	25	8015	0.236699	0.472919	0.448028	LMNA	1	(+)-JQ-1	3.72791	down	-0.348695
BP	GO:0140527	reciprocal homologous recombination	1	86	25	8015	0.236699	0.472919	0.448028	EME1	1	(+)-JQ-1	3.72791	down	-0.348695
BP	GO:1902116	negative regulation of organelle assembly	1	86	25	8015	0.236699	0.472919	0.448028	EVI5L	1	(+)-JQ-1	3.72791	down	-0.348695
BP	GO:2000378	negative regulation of reactive oxygen species metabolic process	1	86	25	8015	0.236699	0.472919	0.448028	FYN	1	(+)-JQ-1	3.72791	down	-0.348695
BP	GO:0044262	cellular carbohydrate metabolic process	3	86	157	8015	0.237396	0.47383	0.448891	CLK2/GPT/IDH1	3	(+)-JQ-1	1.78085	down	-0.347859
BP	GO:0050778	positive regulation of immune response	4	86	232	8015	0.237885	0.474326	0.449361	CD4/CD226/FYN/THY1	4	(+)-JQ-1	1.60686	down	-0.347404
BP	GO:0030155	regulation of cell adhesion	5	86	310	8015	0.239006	0.476043	0.450988	CD4/HSD17B12/PPP3CA/FYN/THY1	5	(+)-JQ-1	1.50319	down	-0.345835
BP	GO:0061025	membrane fusion	2	86	87	8015	0.2395	0.476043	0.450988	RAB8B/YKT6	2	(+)-JQ-1	2.14248	down	-0.345835
BP	GO:0048545	response to steroid hormone	3	86	158	8015	0.240259	0.476043	0.450988	AKR1C3/IDH1/FOXO1	3	(+)-JQ-1	1.76958	down	-0.345835
BP	GO:0009612	response to mechanical stimulus	2	86	88	8015	0.243481	0.476043	0.450988	XPA/FYN	2	(+)-JQ-1	2.11813	down	-0.345835
BP	GO:0042542	response to hydrogen peroxide	2	86	88	8015	0.243481	0.476043	0.450988	FOXO1/FYN	2	(+)-JQ-1	2.11813	down	-0.345835
BP	GO:0048562	embryonic organ morphogenesis	2	86	88	8015	0.243481	0.476043	0.450988	TGFBR1/FZD6	2	(+)-JQ-1	2.11813	down	-0.345835
BP	GO:0001912	positive regulation of leukocyte mediated cytotoxicity	1	86	26	8015	0.244915	0.476043	0.450988	CD226	1	(+)-JQ-1	3.58453	down	-0.345835
BP	GO:0002712	regulation of B cell mediated immunity	1	86	26	8015	0.244915	0.476043	0.450988	CD226	1	(+)-JQ-1	3.58453	down	-0.345835
BP	GO:0002889	regulation of immunoglobulin mediated immune response	1	86	26	8015	0.244915	0.476043	0.450988	CD226	1	(+)-JQ-1	3.58453	down	-0.345835
BP	GO:0009154	purine ribonucleotide catabolic process	1	86	26	8015	0.244915	0.476043	0.450988	HINT1	1	(+)-JQ-1	3.58453	down	-0.345835
BP	GO:0009394	2'-deoxyribonucleotide metabolic process	1	86	26	8015	0.244915	0.476043	0.450988	MBD4	1	(+)-JQ-1	3.58453	down	-0.345835
BP	GO:0031102	neuron projection regeneration	1	86	26	8015	0.244915	0.476043	0.450988	THY1	1	(+)-JQ-1	3.58453	down	-0.345835
BP	GO:0032729	positive regulation of interferon-gamma production	1	86	26	8015	0.244915	0.476043	0.450988	CD226	1	(+)-JQ-1	3.58453	down	-0.345835
BP	GO:0045773	positive regulation of axon extension	1	86	26	8015	0.244915	0.476043	0.450988	ZFYVE27	1	(+)-JQ-1	3.58453	down	-0.345835
BP	GO:0048013	ephrin receptor signaling pathway	1	86	26	8015	0.244915	0.476043	0.450988	FYN	1	(+)-JQ-1	3.58453	down	-0.345835
BP	GO:0048704	embryonic skeletal system morphogenesis	1	86	26	8015	0.244915	0.476043	0.450988	TGFBR1	1	(+)-JQ-1	3.58453	down	-0.345835
BP	GO:0050709	negative regulation of protein secretion	1	86	26	8015	0.244915	0.476043	0.450988	PPP3CA	1	(+)-JQ-1	3.58453	down	-0.345835
BP	GO:0051567	histone H3-K9 methylation	1	86	26	8015	0.244915	0.476043	0.450988	LMNA	1	(+)-JQ-1	3.58453	down	-0.345835
BP	GO:0060021	roof of mouth development	1	86	26	8015	0.244915	0.476043	0.450988	TGFBR1	1	(+)-JQ-1	3.58453	down	-0.345835
BP	GO:0060420	regulation of heart growth	1	86	26	8015	0.244915	0.476043	0.450988	TGFBR1	1	(+)-JQ-1	3.58453	down	-0.345835
BP	GO:0070509	calcium ion import	1	86	26	8015	0.244915	0.476043	0.450988	FYN	1	(+)-JQ-1	3.58453	down	-0.345835
BP	GO:0071385	cellular response to glucocorticoid stimulus	1	86	26	8015	0.244915	0.476043	0.450988	FOXO1	1	(+)-JQ-1	3.58453	down	-0.345835
BP	GO:0090114	COPII-coated vesicle budding	1	86	26	8015	0.244915	0.476043	0.450988	SCAP	1	(+)-JQ-1	3.58453	down	-0.345835
BP	GO:0090303	positive regulation of wound healing	1	86	26	8015	0.244915	0.476043	0.450988	F2	1	(+)-JQ-1	3.58453	down	-0.345835
BP	GO:0099565	chemical synaptic transmission, postsynaptic	1	86	26	8015	0.244915	0.476043	0.450988	PPP3CA	1	(+)-JQ-1	3.58453	down	-0.345835
BP	GO:0010256	endomembrane system organization	5	86	313	8015	0.245029	0.476043	0.450988	SEC61A1/LMNA/REEP6/ZFYVE27/PTPRN	5	(+)-JQ-1	1.48878	down	-0.345835
BP	GO:0050804	modulation of chemical synaptic transmission	3	86	160	8015	0.246002	0.477463	0.452333	SYN1/PPP3CA/FYN	3	(+)-JQ-1	1.74746	down	-0.344542
BP	GO:0007507	heart development	4	86	236	8015	0.247219	0.478403	0.453224	ANKS6/TGFBR1/LMNA/SIRT6	4	(+)-JQ-1	1.57962	down	-0.343687
BP	GO:0044272	sulfur compound biosynthetic process	2	86	89	8015	0.247465	0.478403	0.453224	HSD17B12/ENOPH1	2	(+)-JQ-1	2.09433	down	-0.343687
BP	GO:0071453	cellular response to oxygen levels	2	86	89	8015	0.247465	0.478403	0.453224	LMNA/FOXO1	2	(+)-JQ-1	2.09433	down	-0.343687
BP	GO:0051346	negative regulation of hydrolase activity	3	86	161	8015	0.248883	0.478403	0.453224	GZMA/LAMP3/PTPRN2	3	(+)-JQ-1	1.7366	down	-0.343687
BP	GO:0099177	regulation of trans-synaptic signaling	3	86	161	8015	0.248883	0.478403	0.453224	SYN1/PPP3CA/FYN	3	(+)-JQ-1	1.7366	down	-0.343687
BP	GO:1901361	organic cyclic compound catabolic process	5	86	315	8015	0.249068	0.478403	0.453224	DERA/TRIR/MBD4/EXOSC5/HINT1	5	(+)-JQ-1	1.47933	down	-0.343687
BP	GO:0003007	heart morphogenesis	2	86	90	8015	0.251451	0.478403	0.453224	TGFBR1/SIRT6	2	(+)-JQ-1	2.07106	down	-0.343687
BP	GO:0140013	meiotic nuclear division	2	86	90	8015	0.251451	0.478403	0.453224	FOXJ3/EME1	2	(+)-JQ-1	2.07106	down	-0.343687
BP	GO:0051235	maintenance of location	3	86	162	8015	0.251768	0.478403	0.453224	CD4/F2/THY1	3	(+)-JQ-1	1.72588	down	-0.343687
BP	GO:0048193	Golgi vesicle transport	4	86	238	8015	0.251918	0.478403	0.453224	RAB8B/SCAMP1/YKT6/SCAP	4	(+)-JQ-1	1.56635	down	-0.343687
BP	GO:0001954	positive regulation of cell-matrix adhesion	1	86	27	8015	0.253043	0.478403	0.453224	THY1	1	(+)-JQ-1	3.45177	down	-0.343687
BP	GO:0002088	lens development in camera-type eye	1	86	27	8015	0.253043	0.478403	0.453224	TGFBR1	1	(+)-JQ-1	3.45177	down	-0.343687
BP	GO:0007031	peroxisome organization	1	86	27	8015	0.253043	0.478403	0.453224	RAB8B	1	(+)-JQ-1	3.45177	down	-0.343687
BP	GO:0031440	regulation of mRNA 3'-end processing	1	86	27	8015	0.253043	0.478403	0.453224	AHCYL1	1	(+)-JQ-1	3.45177	down	-0.343687
BP	GO:0032963	collagen metabolic process	1	86	27	8015	0.253043	0.478403	0.453224	F2	1	(+)-JQ-1	3.45177	down	-0.343687
BP	GO:0034113	heterotypic cell-cell adhesion	1	86	27	8015	0.253043	0.478403	0.453224	THY1	1	(+)-JQ-1	3.45177	down	-0.343687
BP	GO:0035825	homologous recombination	1	86	27	8015	0.253043	0.478403	0.453224	EME1	1	(+)-JQ-1	3.45177	down	-0.343687
BP	GO:0045058	T cell selection	1	86	27	8015	0.253043	0.478403	0.453224	CD4	1	(+)-JQ-1	3.45177	down	-0.343687
BP	GO:0045685	regulation of glial cell differentiation	1	86	27	8015	0.253043	0.478403	0.453224	F2	1	(+)-JQ-1	3.45177	down	-0.343687
BP	GO:0048010	vascular endothelial growth factor receptor signaling pathway	1	86	27	8015	0.253043	0.478403	0.453224	FYN	1	(+)-JQ-1	3.45177	down	-0.343687
BP	GO:0050994	regulation of lipid catabolic process	1	86	27	8015	0.253043	0.478403	0.453224	IDH1	1	(+)-JQ-1	3.45177	down	-0.343687
BP	GO:0060078	regulation of postsynaptic membrane potential	1	86	27	8015	0.253043	0.478403	0.453224	PPP3CA	1	(+)-JQ-1	3.45177	down	-0.343687
BP	GO:0060999	positive regulation of dendritic spine development	1	86	27	8015	0.253043	0.478403	0.453224	ITSN1	1	(+)-JQ-1	3.45177	down	-0.343687
BP	GO:0070198	protein localization to chromosome, telomeric region	1	86	27	8015	0.253043	0.478403	0.453224	TPP1	1	(+)-JQ-1	3.45177	down	-0.343687
BP	GO:1901616	organic hydroxy compound catabolic process	1	86	27	8015	0.253043	0.478403	0.453224	AKR1C3	1	(+)-JQ-1	3.45177	down	-0.343687
BP	GO:1903035	negative regulation of response to wounding	1	86	27	8015	0.253043	0.478403	0.453224	F2	1	(+)-JQ-1	3.45177	down	-0.343687
BP	GO:1903202	negative regulation of oxidative stress-induced cell death	1	86	27	8015	0.253043	0.478403	0.453224	FYN	1	(+)-JQ-1	3.45177	down	-0.343687
BP	GO:0010876	lipid localization	3	86	163	8015	0.254659	0.480996	0.455681	AKR1C4/OSBPL9/DBI	3	(+)-JQ-1	1.71529	down	-0.341339
BP	GO:0034614	cellular response to reactive oxygen species	2	86	91	8015	0.25544	0.481086	0.455766	AKR1C3/FOXO1	2	(+)-JQ-1	2.0483	down	-0.341258
BP	GO:0051100	negative regulation of binding	2	86	91	8015	0.25544	0.481086	0.455766	GZMA/PPP3CA	2	(+)-JQ-1	2.0483	down	-0.341258
BP	GO:1903900	regulation of viral life cycle	2	86	91	8015	0.25544	0.481086	0.455766	CD4/LAMP3	2	(+)-JQ-1	2.0483	down	-0.341258
BP	GO:0098542	defense response to other organism	6	86	400	8015	0.258219	0.4834	0.457958	CD4/CD226/F2/SEC61A1/EXOSC5/FYN	6	(+)-JQ-1	1.39797	down	-0.339174
BP	GO:0009887	animal organ morphogenesis	5	86	320	8015	0.259241	0.4834	0.457958	TGFBR1/SIRT6/FZD6/FOXO1/THY1	5	(+)-JQ-1	1.45621	down	-0.339174
BP	GO:0001736	establishment of planar polarity	1	86	28	8015	0.261085	0.4834	0.457958	FZD6	1	(+)-JQ-1	3.32849	down	-0.339174
BP	GO:0001942	hair follicle development	1	86	28	8015	0.261085	0.4834	0.457958	FZD6	1	(+)-JQ-1	3.32849	down	-0.339174
BP	GO:0002526	acute inflammatory response	1	86	28	8015	0.261085	0.4834	0.457958	F2	1	(+)-JQ-1	3.32849	down	-0.339174
BP	GO:0002720	positive regulation of cytokine production involved in immune response	1	86	28	8015	0.261085	0.4834	0.457958	CD226	1	(+)-JQ-1	3.32849	down	-0.339174
BP	GO:0006195	purine nucleotide catabolic process	1	86	28	8015	0.261085	0.4834	0.457958	HINT1	1	(+)-JQ-1	3.32849	down	-0.339174
BP	GO:0007164	establishment of tissue polarity	1	86	28	8015	0.261085	0.4834	0.457958	FZD6	1	(+)-JQ-1	3.32849	down	-0.339174
BP	GO:0009261	ribonucleotide catabolic process	1	86	28	8015	0.261085	0.4834	0.457958	HINT1	1	(+)-JQ-1	3.32849	down	-0.339174
BP	GO:0031343	positive regulation of cell killing	1	86	28	8015	0.261085	0.4834	0.457958	CD226	1	(+)-JQ-1	3.32849	down	-0.339174
BP	GO:0033173	calcineurin-NFAT signaling cascade	1	86	28	8015	0.261085	0.4834	0.457958	PPP3CA	1	(+)-JQ-1	3.32849	down	-0.339174
BP	GO:0042743	hydrogen peroxide metabolic process	1	86	28	8015	0.261085	0.4834	0.457958	FYN	1	(+)-JQ-1	3.32849	down	-0.339174
BP	GO:0043954	cellular component maintenance	1	86	28	8015	0.261085	0.4834	0.457958	FYN	1	(+)-JQ-1	3.32849	down	-0.339174
BP	GO:0045912	negative regulation of carbohydrate metabolic process	1	86	28	8015	0.261085	0.4834	0.457958	CLK2	1	(+)-JQ-1	3.32849	down	-0.339174
BP	GO:0048538	thymus development	1	86	28	8015	0.261085	0.4834	0.457958	TGFBR1	1	(+)-JQ-1	3.32849	down	-0.339174
BP	GO:0120193	tight junction organization	1	86	28	8015	0.261085	0.4834	0.457958	TGFBR1	1	(+)-JQ-1	3.32849	down	-0.339174
BP	GO:2000027	regulation of animal organ morphogenesis	1	86	28	8015	0.261085	0.4834	0.457958	FZD6	1	(+)-JQ-1	3.32849	down	-0.339174
BP	GO:0043588	skin development	2	86	93	8015	0.263421	0.48681	0.461189	AKR1C3/FZD6	2	(+)-JQ-1	2.00425	down	-0.336122
BP	GO:1901654	response to ketone	2	86	93	8015	0.263421	0.48681	0.461189	AKR1C3/FOXO1	2	(+)-JQ-1	2.00425	down	-0.336122
BP	GO:0006650	glycerophospholipid metabolic process	3	86	167	8015	0.266271	0.48785	0.462174	CDIPT/TAMM41/DBI	3	(+)-JQ-1	1.67421	down	-0.335194
BP	GO:0010038	response to metal ion	3	86	167	8015	0.266271	0.48785	0.462174	AKR1C3/PPP3CA/AHCYL1	3	(+)-JQ-1	1.67421	down	-0.335194
BP	GO:0070482	response to oxygen levels	3	86	167	8015	0.266271	0.48785	0.462174	LMNA/FOXO1/SCAP	3	(+)-JQ-1	1.67421	down	-0.335194
BP	GO:0006986	response to unfolded protein	2	86	94	8015	0.267413	0.48785	0.462174	HERPUD2/HSPA13	2	(+)-JQ-1	1.98293	down	-0.335194
BP	GO:0048762	mesenchymal cell differentiation	2	86	94	8015	0.267413	0.48785	0.462174	TGFBR1/SDHAF2	2	(+)-JQ-1	1.98293	down	-0.335194
BP	GO:0002437	inflammatory response to antigenic stimulus	1	86	29	8015	0.269042	0.48785	0.462174	FYN	1	(+)-JQ-1	3.21371	down	-0.335194
BP	GO:0002532	production of molecular mediator involved in inflammatory response	1	86	29	8015	0.269042	0.48785	0.462174	F2	1	(+)-JQ-1	3.21371	down	-0.335194
BP	GO:0009066	aspartate family amino acid metabolic process	1	86	29	8015	0.269042	0.48785	0.462174	ENOPH1	1	(+)-JQ-1	3.21371	down	-0.335194
BP	GO:0022404	molting cycle process	1	86	29	8015	0.269042	0.48785	0.462174	FZD6	1	(+)-JQ-1	3.21371	down	-0.335194
BP	GO:0022405	hair cycle process	1	86	29	8015	0.269042	0.48785	0.462174	FZD6	1	(+)-JQ-1	3.21371	down	-0.335194
BP	GO:0031297	replication fork processing	1	86	29	8015	0.269042	0.48785	0.462174	EME1	1	(+)-JQ-1	3.21371	down	-0.335194
BP	GO:0036297	interstrand cross-link repair	1	86	29	8015	0.269042	0.48785	0.462174	XPA	1	(+)-JQ-1	3.21371	down	-0.335194
BP	GO:0043392	negative regulation of DNA binding	1	86	29	8015	0.269042	0.48785	0.462174	GZMA	1	(+)-JQ-1	3.21371	down	-0.335194
BP	GO:0043627	response to estrogen	1	86	29	8015	0.269042	0.48785	0.462174	PTPRN	1	(+)-JQ-1	3.21371	down	-0.335194
BP	GO:0045197	establishment or maintenance of epithelial cell apical/basal polarity	1	86	29	8015	0.269042	0.48785	0.462174	MYO9A	1	(+)-JQ-1	3.21371	down	-0.335194
BP	GO:0046425	regulation of receptor signaling pathway via JAK-STAT	1	86	29	8015	0.269042	0.48785	0.462174	F2	1	(+)-JQ-1	3.21371	down	-0.335194
BP	GO:0046849	bone remodeling	1	86	29	8015	0.269042	0.48785	0.462174	TPP1	1	(+)-JQ-1	3.21371	down	-0.335194
BP	GO:0046889	positive regulation of lipid biosynthetic process	1	86	29	8015	0.269042	0.48785	0.462174	SCAP	1	(+)-JQ-1	3.21371	down	-0.335194
BP	GO:0060964	regulation of gene silencing by miRNA	1	86	29	8015	0.269042	0.48785	0.462174	PPP3CA	1	(+)-JQ-1	3.21371	down	-0.335194
BP	GO:0098773	skin epidermis development	1	86	29	8015	0.269042	0.48785	0.462174	FZD6	1	(+)-JQ-1	3.21371	down	-0.335194
BP	GO:0034599	cellular response to oxidative stress	3	86	168	8015	0.269184	0.48785	0.462174	AKR1C3/FOXO1/FYN	3	(+)-JQ-1	1.66424	down	-0.335194
BP	GO:0090407	organophosphate biosynthetic process	5	86	325	8015	0.269516	0.488003	0.462318	HSD17B12/CDIPT/TK1/IDH1/TAMM41	5	(+)-JQ-1	1.43381	down	-0.335059
BP	GO:0031667	response to nutrient levels	4	86	246	8015	0.270899	0.490055	0.464263	GPT/AKR1C3/SIRT6/FOXO1	4	(+)-JQ-1	1.51541	down	-0.333236
BP	GO:0007596	blood coagulation	2	86	95	8015	0.271405	0.490521	0.464704	F2/FZD6	2	(+)-JQ-1	1.96206	down	-0.332824
BP	GO:0072659	protein localization to plasma membrane	3	86	169	8015	0.272102	0.49133	0.465471	RAB8B/ZFYVE27/RAP2A	3	(+)-JQ-1	1.6544	down	-0.332108
BP	GO:0050817	coagulation	2	86	96	8015	0.275396	0.494577	0.468547	F2/FZD6	2	(+)-JQ-1	1.94162	down	-0.329247
BP	GO:0002218	activation of innate immune response	1	86	30	8015	0.276913	0.494577	0.468547	FYN	1	(+)-JQ-1	3.10659	down	-0.329247
BP	GO:0003014	renal system process	1	86	30	8015	0.276913	0.494577	0.468547	AKR1C3	1	(+)-JQ-1	3.10659	down	-0.329247
BP	GO:0003281	ventricular septum development	1	86	30	8015	0.276913	0.494577	0.468547	TGFBR1	1	(+)-JQ-1	3.10659	down	-0.329247
BP	GO:0010823	negative regulation of mitochondrion organization	1	86	30	8015	0.276913	0.494577	0.468547	LMNA	1	(+)-JQ-1	3.10659	down	-0.329247
BP	GO:0032873	negative regulation of stress-activated MAPK cascade	1	86	30	8015	0.276913	0.494577	0.468547	FOXO1	1	(+)-JQ-1	3.10659	down	-0.329247
BP	GO:0045913	positive regulation of carbohydrate metabolic process	1	86	30	8015	0.276913	0.494577	0.468547	GPT	1	(+)-JQ-1	3.10659	down	-0.329247
BP	GO:0046470	phosphatidylcholine metabolic process	1	86	30	8015	0.276913	0.494577	0.468547	DBI	1	(+)-JQ-1	3.10659	down	-0.329247
BP	GO:0060840	artery development	1	86	30	8015	0.276913	0.494577	0.468547	TGFBR1	1	(+)-JQ-1	3.10659	down	-0.329247
BP	GO:0070303	negative regulation of stress-activated protein kinase signaling cascade	1	86	30	8015	0.276913	0.494577	0.468547	FOXO1	1	(+)-JQ-1	3.10659	down	-0.329247
BP	GO:0097720	calcineurin-mediated signaling	1	86	30	8015	0.276913	0.494577	0.468547	PPP3CA	1	(+)-JQ-1	3.10659	down	-0.329247
BP	GO:1901890	positive regulation of cell junction assembly	1	86	30	8015	0.276913	0.494577	0.468547	THY1	1	(+)-JQ-1	3.10659	down	-0.329247
BP	GO:0016049	cell growth	4	86	249	8015	0.278085	0.49622	0.470104	TGFBR1/F2/SIRT6/ZFYVE27	4	(+)-JQ-1	1.49715	down	-0.327806
BP	GO:0007599	hemostasis	2	86	97	8015	0.279387	0.497193	0.471025	F2/FZD6	2	(+)-JQ-1	1.9216	down	-0.326956
BP	GO:0032872	regulation of stress-activated MAPK cascade	2	86	97	8015	0.279387	0.497193	0.471025	RAP2A/FOXO1	2	(+)-JQ-1	1.9216	down	-0.326956
BP	GO:0045055	regulated exocytosis	2	86	97	8015	0.279387	0.497193	0.471025	SYN1/SYN2	2	(+)-JQ-1	1.9216	down	-0.326956
BP	GO:0043408	regulation of MAPK cascade	4	86	250	8015	0.280488	0.498543	0.472304	TGFBR1/CD4/RAP2A/FOXO1	4	(+)-JQ-1	1.49116	down	-0.325778
BP	GO:0006109	regulation of carbohydrate metabolic process	2	86	98	8015	0.283377	0.498543	0.472304	CLK2/GPT	2	(+)-JQ-1	1.90199	down	-0.325778
BP	GO:0016051	carbohydrate biosynthetic process	2	86	98	8015	0.283377	0.498543	0.472304	CLK2/GPT	2	(+)-JQ-1	1.90199	down	-0.325778
BP	GO:0031123	RNA 3'-end processing	2	86	98	8015	0.283377	0.498543	0.472304	EXOSC5/AHCYL1	2	(+)-JQ-1	1.90199	down	-0.325778
BP	GO:1901699	cellular response to nitrogen compound	5	86	332	8015	0.284055	0.498543	0.472304	GPT/RAB8B/AHCYL1/FOXO1/FYN	5	(+)-JQ-1	1.40358	down	-0.325778
BP	GO:0001836	release of cytochrome c from mitochondria	1	86	31	8015	0.284701	0.498543	0.472304	LMNA	1	(+)-JQ-1	3.00638	down	-0.325778
BP	GO:0035088	establishment or maintenance of apical/basal cell polarity	1	86	31	8015	0.284701	0.498543	0.472304	MYO9A	1	(+)-JQ-1	3.00638	down	-0.325778
BP	GO:0042471	ear morphogenesis	1	86	31	8015	0.284701	0.498543	0.472304	FZD6	1	(+)-JQ-1	3.00638	down	-0.325778
BP	GO:0043113	receptor clustering	1	86	31	8015	0.284701	0.498543	0.472304	THY1	1	(+)-JQ-1	3.00638	down	-0.325778
BP	GO:0048016	inositol phosphate-mediated signaling	1	86	31	8015	0.284701	0.498543	0.472304	PPP3CA	1	(+)-JQ-1	3.00638	down	-0.325778
BP	GO:0048708	astrocyte differentiation	1	86	31	8015	0.284701	0.498543	0.472304	F2	1	(+)-JQ-1	3.00638	down	-0.325778
BP	GO:0051085	chaperone cofactor-dependent protein refolding	1	86	31	8015	0.284701	0.498543	0.472304	HSPA13	1	(+)-JQ-1	3.00638	down	-0.325778
BP	GO:0051496	positive regulation of stress fiber assembly	1	86	31	8015	0.284701	0.498543	0.472304	TGFBR1	1	(+)-JQ-1	3.00638	down	-0.325778
BP	GO:0060147	regulation of posttranscriptional gene silencing	1	86	31	8015	0.284701	0.498543	0.472304	PPP3CA	1	(+)-JQ-1	3.00638	down	-0.325778
BP	GO:0061245	establishment or maintenance of bipolar cell polarity	1	86	31	8015	0.284701	0.498543	0.472304	MYO9A	1	(+)-JQ-1	3.00638	down	-0.325778
BP	GO:1903036	positive regulation of response to wounding	1	86	31	8015	0.284701	0.498543	0.472304	F2	1	(+)-JQ-1	3.00638	down	-0.325778
BP	GO:1904892	regulation of receptor signaling pathway via STAT	1	86	31	8015	0.284701	0.498543	0.472304	F2	1	(+)-JQ-1	3.00638	down	-0.325778
BP	GO:2000785	regulation of autophagosome assembly	1	86	31	8015	0.284701	0.498543	0.472304	IFT88	1	(+)-JQ-1	3.00638	down	-0.325778
BP	GO:0009314	response to radiation	4	86	252	8015	0.285304	0.499155	0.472884	CLK2/REEP6/XPA/SWI5	4	(+)-JQ-1	1.47933	down	-0.325246
BP	GO:0022407	regulation of cell-cell adhesion	3	86	174	8015	0.286742	0.501225	0.474845	CD4/FYN/THY1	3	(+)-JQ-1	1.60686	down	-0.323448
BP	GO:0070302	regulation of stress-activated protein kinase signaling cascade	2	86	99	8015	0.287365	0.501869	0.475455	RAP2A/FOXO1	2	(+)-JQ-1	1.88278	down	-0.32289
BP	GO:0042176	regulation of protein catabolic process	4	86	253	8015	0.287717	0.502039	0.475616	SIRT6/LAMP3/FOXO1/FYN	4	(+)-JQ-1	1.47348	down	-0.322743
BP	GO:0048646	anatomical structure formation involved in morphogenesis	6	86	417	8015	0.289682	0.503531	0.477029	TGFBR1/PLEKHO1/SIRT6/FZD6/FOXO1/THY1	6	(+)-JQ-1	1.34097	down	-0.321455
BP	GO:0016311	dephosphorylation	4	86	254	8015	0.290133	0.503531	0.477029	PPP3CA/ENOPH1/SDHAF2/PTPRN2	4	(+)-JQ-1	1.46768	down	-0.321455
BP	GO:0000724	double-strand break repair via homologous recombination	2	86	100	8015	0.291351	0.503531	0.477029	SIRT6/SWI5	2	(+)-JQ-1	1.86395	down	-0.321455
BP	GO:0002228	natural killer cell mediated immunity	1	86	32	8015	0.292406	0.503531	0.477029	CD226	1	(+)-JQ-1	2.91243	down	-0.321455
BP	GO:0010569	regulation of double-strand break repair via homologous recombination	1	86	32	8015	0.292406	0.503531	0.477029	SIRT6	1	(+)-JQ-1	2.91243	down	-0.321455
BP	GO:0031062	positive regulation of histone methylation	1	86	32	8015	0.292406	0.503531	0.477029	LMNA	1	(+)-JQ-1	2.91243	down	-0.321455
BP	GO:0038093	Fc receptor signaling pathway	1	86	32	8015	0.292406	0.503531	0.477029	FYN	1	(+)-JQ-1	2.91243	down	-0.321455
BP	GO:0042267	natural killer cell mediated cytotoxicity	1	86	32	8015	0.292406	0.503531	0.477029	CD226	1	(+)-JQ-1	2.91243	down	-0.321455
BP	GO:0045123	cellular extravasation	1	86	32	8015	0.292406	0.503531	0.477029	THY1	1	(+)-JQ-1	2.91243	down	-0.321455
BP	GO:0050732	negative regulation of peptidyl-tyrosine phosphorylation	1	86	32	8015	0.292406	0.503531	0.477029	THY1	1	(+)-JQ-1	2.91243	down	-0.321455
BP	GO:0051489	regulation of filopodium assembly	1	86	32	8015	0.292406	0.503531	0.477029	TGFBR1	1	(+)-JQ-1	2.91243	down	-0.321455
BP	GO:0060966	regulation of gene silencing by RNA	1	86	32	8015	0.292406	0.503531	0.477029	PPP3CA	1	(+)-JQ-1	2.91243	down	-0.321455
BP	GO:0098659	inorganic cation import across plasma membrane	1	86	32	8015	0.292406	0.503531	0.477029	FYN	1	(+)-JQ-1	2.91243	down	-0.321455
BP	GO:0099587	inorganic ion import across plasma membrane	1	86	32	8015	0.292406	0.503531	0.477029	FYN	1	(+)-JQ-1	2.91243	down	-0.321455
BP	GO:0000725	recombinational repair	2	86	101	8015	0.295334	0.50763	0.480913	SIRT6/SWI5	2	(+)-JQ-1	1.8455	down	-0.317934
BP	GO:0051056	regulation of small GTPase mediated signal transduction	3	86	177	8015	0.295559	0.50763	0.480913	MYO9A/ARHGAP39/ITSN1	3	(+)-JQ-1	1.57962	down	-0.317934
BP	GO:0006470	protein dephosphorylation	3	86	178	8015	0.298503	0.509093	0.482298	PPP3CA/SDHAF2/PTPRN2	3	(+)-JQ-1	1.57075	down	-0.316684
BP	GO:0007568	aging	3	86	178	8015	0.298503	0.509093	0.482298	LMNA/PPP3CA/SCAP	3	(+)-JQ-1	1.57075	down	-0.316684
BP	GO:0046034	ATP metabolic process	3	86	178	8015	0.298503	0.509093	0.482298	NDUFA5/SDHAF2/UQCRH	3	(+)-JQ-1	1.57075	down	-0.316684
BP	GO:0031349	positive regulation of defense response	2	86	102	8015	0.299315	0.509093	0.482298	CD226/FYN	2	(+)-JQ-1	1.82741	down	-0.316684
BP	GO:0002062	chondrocyte differentiation	1	86	33	8015	0.300029	0.509093	0.482298	TGFBR1	1	(+)-JQ-1	2.82417	down	-0.316684
BP	GO:0006220	pyrimidine nucleotide metabolic process	1	86	33	8015	0.300029	0.509093	0.482298	MBD4	1	(+)-JQ-1	2.82417	down	-0.316684
BP	GO:0006984	ER-nucleus signaling pathway	1	86	33	8015	0.300029	0.509093	0.482298	SCAP	1	(+)-JQ-1	2.82417	down	-0.316684
BP	GO:0038034	signal transduction in absence of ligand	1	86	33	8015	0.300029	0.509093	0.482298	FYN	1	(+)-JQ-1	2.82417	down	-0.316684
BP	GO:0043903	regulation of biological process involved in symbiotic interaction	1	86	33	8015	0.300029	0.509093	0.482298	CD4	1	(+)-JQ-1	2.82417	down	-0.316684
BP	GO:0048706	embryonic skeletal system development	1	86	33	8015	0.300029	0.509093	0.482298	TGFBR1	1	(+)-JQ-1	2.82417	down	-0.316684
BP	GO:0072523	purine-containing compound catabolic process	1	86	33	8015	0.300029	0.509093	0.482298	HINT1	1	(+)-JQ-1	2.82417	down	-0.316684
BP	GO:0097192	extrinsic apoptotic signaling pathway in absence of ligand	1	86	33	8015	0.300029	0.509093	0.482298	FYN	1	(+)-JQ-1	2.82417	down	-0.316684
BP	GO:0000904	cell morphogenesis involved in differentiation	5	86	341	8015	0.302974	0.511984	0.485038	ZFYVE27/RAP2A/PPP3CA/FYN/THY1	5	(+)-JQ-1	1.36653	down	-0.314225
BP	GO:0042327	positive regulation of phosphorylation	5	86	341	8015	0.302974	0.511984	0.485038	TGFBR1/CD4/F2/RAP2A/FYN	5	(+)-JQ-1	1.36653	down	-0.314225
BP	GO:0006888	endoplasmic reticulum to Golgi vesicle-mediated transport	2	86	103	8015	0.303292	0.511984	0.485038	YKT6/SCAP	2	(+)-JQ-1	1.80966	down	-0.314225
BP	GO:0009267	cellular response to starvation	2	86	103	8015	0.303292	0.511984	0.485038	AKR1C3/FOXO1	2	(+)-JQ-1	1.80966	down	-0.314225
BP	GO:0071241	cellular response to inorganic substance	2	86	103	8015	0.303292	0.511984	0.485038	AKR1C3/FOXO1	2	(+)-JQ-1	1.80966	down	-0.314225
BP	GO:1903046	meiotic cell cycle process	2	86	103	8015	0.303292	0.511984	0.485038	FOXJ3/EME1	2	(+)-JQ-1	1.80966	down	-0.314225
BP	GO:0010810	regulation of cell-substrate adhesion	2	86	104	8015	0.307266	0.514795	0.4877	HSD17B12/THY1	2	(+)-JQ-1	1.79226	down	-0.311847
BP	GO:0050792	regulation of viral process	2	86	104	8015	0.307266	0.514795	0.4877	CD4/LAMP3	2	(+)-JQ-1	1.79226	down	-0.311847
BP	GO:0001910	regulation of leukocyte mediated cytotoxicity	1	86	34	8015	0.30757	0.514795	0.4877	CD226	1	(+)-JQ-1	2.74111	down	-0.311847
BP	GO:0032609	interferon-gamma production	1	86	34	8015	0.30757	0.514795	0.4877	CD226	1	(+)-JQ-1	2.74111	down	-0.311847
BP	GO:0032623	interleukin-2 production	1	86	34	8015	0.30757	0.514795	0.4877	CD4	1	(+)-JQ-1	2.74111	down	-0.311847
BP	GO:0032649	regulation of interferon-gamma production	1	86	34	8015	0.30757	0.514795	0.4877	CD226	1	(+)-JQ-1	2.74111	down	-0.311847
BP	GO:0032663	regulation of interleukin-2 production	1	86	34	8015	0.30757	0.514795	0.4877	CD4	1	(+)-JQ-1	2.74111	down	-0.311847
BP	GO:0035384	thioester biosynthetic process	1	86	34	8015	0.30757	0.514795	0.4877	HSD17B12	1	(+)-JQ-1	2.74111	down	-0.311847
BP	GO:0055013	cardiac muscle cell development	1	86	34	8015	0.30757	0.514795	0.4877	LMNA	1	(+)-JQ-1	2.74111	down	-0.311847
BP	GO:0071616	acyl-CoA biosynthetic process	1	86	34	8015	0.30757	0.514795	0.4877	HSD17B12	1	(+)-JQ-1	2.74111	down	-0.311847
BP	GO:0007409	axonogenesis	3	86	182	8015	0.310295	0.51879	0.491485	ZFYVE27/FYN/THY1	3	(+)-JQ-1	1.53623	down	-0.308489
BP	GO:0043066	negative regulation of apoptotic process	6	86	428	8015	0.310484	0.51879	0.491485	TGFBR1/LMNA/LAMP3/DDAH2/FOXO1/FYN	6	(+)-JQ-1	1.30651	down	-0.308489
BP	GO:0055086	nucleobase-containing small molecule metabolic process	5	86	345	8015	0.31145	0.519963	0.492597	HSD17B12/DERA/TK1/MBD4/HINT1	5	(+)-JQ-1	1.35069	down	-0.307508
BP	GO:0014070	response to organic cyclic compound	6	86	429	8015	0.312389	0.520927	0.49351	TGFBR1/AKR1C3/MBD4/IDH1/FOXO1/PTPRN	6	(+)-JQ-1	1.30346	down	-0.306704
BP	GO:0002009	morphogenesis of an epithelium	3	86	183	8015	0.313247	0.520927	0.49351	MYO9A/SIRT6/FZD6	3	(+)-JQ-1	1.52783	down	-0.306704
BP	GO:0009991	response to extracellular stimulus	4	86	264	8015	0.314444	0.520927	0.49351	GPT/AKR1C3/SIRT6/FOXO1	4	(+)-JQ-1	1.41209	down	-0.306704
BP	GO:0006805	xenobiotic metabolic process	1	86	35	8015	0.315032	0.520927	0.49351	CYB5B	1	(+)-JQ-1	2.66279	down	-0.306704
BP	GO:0018023	peptidyl-lysine trimethylation	1	86	35	8015	0.315032	0.520927	0.49351	LMNA	1	(+)-JQ-1	2.66279	down	-0.306704
BP	GO:0043550	regulation of lipid kinase activity	1	86	35	8015	0.315032	0.520927	0.49351	F2	1	(+)-JQ-1	2.66279	down	-0.306704
BP	GO:0071277	cellular response to calcium ion	1	86	35	8015	0.315032	0.520927	0.49351	AKR1C3	1	(+)-JQ-1	2.66279	down	-0.306704
BP	GO:0072583	clathrin-dependent endocytosis	1	86	35	8015	0.315032	0.520927	0.49351	ITSN1	1	(+)-JQ-1	2.66279	down	-0.306704
BP	GO:0090342	regulation of cell aging	1	86	35	8015	0.315032	0.520927	0.49351	LMNA	1	(+)-JQ-1	2.66279	down	-0.306704
BP	GO:1905954	positive regulation of lipid localization	1	86	35	8015	0.315032	0.520927	0.49351	DBI	1	(+)-JQ-1	2.66279	down	-0.306704
BP	GO:0006606	protein import into nucleus	2	86	106	8015	0.315201	0.520927	0.49351	LMNA/PPP3CA	2	(+)-JQ-1	1.75845	down	-0.306704
BP	GO:0060627	regulation of vesicle-mediated transport	4	86	266	8015	0.319333	0.52304	0.495512	SYN1/RAB8B/ITSN1/PPP3CA	4	(+)-JQ-1	1.40147	down	-0.304946
BP	GO:0001525	angiogenesis	3	86	186	8015	0.322106	0.52304	0.495512	TGFBR1/SIRT6/THY1	3	(+)-JQ-1	1.50319	down	-0.304946
BP	GO:0002367	cytokine production involved in immune response	1	86	36	8015	0.322414	0.52304	0.495512	CD226	1	(+)-JQ-1	2.58882	down	-0.304946
BP	GO:0002718	regulation of cytokine production involved in immune response	1	86	36	8015	0.322414	0.52304	0.495512	CD226	1	(+)-JQ-1	2.58882	down	-0.304946
BP	GO:0006664	glycolipid metabolic process	1	86	36	8015	0.322414	0.52304	0.495512	FUCA1	1	(+)-JQ-1	2.58882	down	-0.304946
BP	GO:0009124	nucleoside monophosphate biosynthetic process	1	86	36	8015	0.322414	0.52304	0.495512	TK1	1	(+)-JQ-1	2.58882	down	-0.304946
BP	GO:0015914	phospholipid transport	1	86	36	8015	0.322414	0.52304	0.495512	DBI	1	(+)-JQ-1	2.58882	down	-0.304946
BP	GO:0016073	snRNA metabolic process	1	86	36	8015	0.322414	0.52304	0.495512	EXOSC5	1	(+)-JQ-1	2.58882	down	-0.304946
BP	GO:0032233	positive regulation of actin filament bundle assembly	1	86	36	8015	0.322414	0.52304	0.495512	TGFBR1	1	(+)-JQ-1	2.58882	down	-0.304946
BP	GO:0044088	regulation of vacuole organization	1	86	36	8015	0.322414	0.52304	0.495512	IFT88	1	(+)-JQ-1	2.58882	down	-0.304946
BP	GO:0045005	DNA-dependent DNA replication maintenance of fidelity	1	86	36	8015	0.322414	0.52304	0.495512	EME1	1	(+)-JQ-1	2.58882	down	-0.304946
BP	GO:0048488	synaptic vesicle endocytosis	1	86	36	8015	0.322414	0.52304	0.495512	ITSN1	1	(+)-JQ-1	2.58882	down	-0.304946
BP	GO:0051084	'de novo' posttranslational protein folding	1	86	36	8015	0.322414	0.52304	0.495512	HSPA13	1	(+)-JQ-1	2.58882	down	-0.304946
BP	GO:0051289	protein homotetramerization	1	86	36	8015	0.322414	0.52304	0.495512	TK1	1	(+)-JQ-1	2.58882	down	-0.304946
BP	GO:0055006	cardiac cell development	1	86	36	8015	0.322414	0.52304	0.495512	LMNA	1	(+)-JQ-1	2.58882	down	-0.304946
BP	GO:0072006	nephron development	1	86	36	8015	0.322414	0.52304	0.495512	SEC61A1	1	(+)-JQ-1	2.58882	down	-0.304946
BP	GO:0140238	presynaptic endocytosis	1	86	36	8015	0.322414	0.52304	0.495512	ITSN1	1	(+)-JQ-1	2.58882	down	-0.304946
BP	GO:1901568	fatty acid derivative metabolic process	1	86	36	8015	0.322414	0.52304	0.495512	HSD17B12	1	(+)-JQ-1	2.58882	down	-0.304946
BP	GO:1903509	liposaccharide metabolic process	1	86	36	8015	0.322414	0.52304	0.495512	FUCA1	1	(+)-JQ-1	2.58882	down	-0.304946
BP	GO:1904035	regulation of epithelial cell apoptotic process	1	86	36	8015	0.322414	0.52304	0.495512	AKR1C3	1	(+)-JQ-1	2.58882	down	-0.304946
BP	GO:1905515	non-motile cilium assembly	1	86	36	8015	0.322414	0.52304	0.495512	IFT88	1	(+)-JQ-1	2.58882	down	-0.304946
BP	GO:0043010	camera-type eye development	2	86	108	8015	0.323117	0.52304	0.495512	TGFBR1/THY1	2	(+)-JQ-1	1.72588	down	-0.304946
BP	GO:0043123	positive regulation of I-kappaB kinase/NF-kappaB signaling	2	86	108	8015	0.323117	0.52304	0.495512	CD4/FYN	2	(+)-JQ-1	1.72588	down	-0.304946
BP	GO:0060560	developmental growth involved in morphogenesis	2	86	108	8015	0.323117	0.52304	0.495512	SIRT6/ZFYVE27	2	(+)-JQ-1	1.72588	down	-0.304946
BP	GO:1903532	positive regulation of secretion by cell	2	86	108	8015	0.323117	0.52304	0.495512	RAB8B/ITSN1	2	(+)-JQ-1	1.72588	down	-0.304946
BP	GO:0051170	import into nucleus	2	86	109	8015	0.327067	0.528132	0.500336	LMNA/PPP3CA	2	(+)-JQ-1	1.71005	down	-0.300738
BP	GO:0071478	cellular response to radiation	2	86	109	8015	0.327067	0.528132	0.500336	XPA/SWI5	2	(+)-JQ-1	1.71005	down	-0.300738
BP	GO:0071560	cellular response to transforming growth factor beta stimulus	2	86	109	8015	0.327067	0.528132	0.500336	TGFBR1/FYN	2	(+)-JQ-1	1.71005	down	-0.300738
BP	GO:0002028	regulation of sodium ion transport	1	86	37	8015	0.329717	0.528513	0.500696	AHCYL1	1	(+)-JQ-1	2.51886	down	-0.300426
BP	GO:0003206	cardiac chamber morphogenesis	1	86	37	8015	0.329717	0.528513	0.500696	TGFBR1	1	(+)-JQ-1	2.51886	down	-0.300426
BP	GO:0006120	mitochondrial electron transport, NADH to ubiquinone	1	86	37	8015	0.329717	0.528513	0.500696	NDUFA5	1	(+)-JQ-1	2.51886	down	-0.300426
BP	GO:0030203	glycosaminoglycan metabolic process	1	86	37	8015	0.329717	0.528513	0.500696	FUCA1	1	(+)-JQ-1	2.51886	down	-0.300426
BP	GO:0042303	molting cycle	1	86	37	8015	0.329717	0.528513	0.500696	FZD6	1	(+)-JQ-1	2.51886	down	-0.300426
BP	GO:0042633	hair cycle	1	86	37	8015	0.329717	0.528513	0.500696	FZD6	1	(+)-JQ-1	2.51886	down	-0.300426
BP	GO:0043628	ncRNA 3'-end processing	1	86	37	8015	0.329717	0.528513	0.500696	EXOSC5	1	(+)-JQ-1	2.51886	down	-0.300426
BP	GO:0046686	response to cadmium ion	1	86	37	8015	0.329717	0.528513	0.500696	AKR1C3	1	(+)-JQ-1	2.51886	down	-0.300426
BP	GO:0007420	brain development	5	86	354	8015	0.330645	0.528866	0.501031	ITSN1/PPP3CA/FZD6/FYN/SUDS3	5	(+)-JQ-1	1.31635	down	-0.300136
BP	GO:0009617	response to bacterium	3	86	189	8015	0.33097	0.528866	0.501031	CD4/F2/GZMA	3	(+)-JQ-1	1.47933	down	-0.300136
BP	GO:0010212	response to ionizing radiation	2	86	110	8015	0.331011	0.528866	0.501031	CLK2/SWI5	2	(+)-JQ-1	1.6945	down	-0.300136
BP	GO:0035966	response to topologically incorrect protein	2	86	110	8015	0.331011	0.528866	0.501031	HERPUD2/HSPA13	2	(+)-JQ-1	1.6945	down	-0.300136
BP	GO:0043069	negative regulation of programmed cell death	6	86	440	8015	0.333477	0.532374	0.504355	TGFBR1/LMNA/LAMP3/DDAH2/FOXO1/FYN	6	(+)-JQ-1	1.27088	down	-0.297264
BP	GO:0060485	mesenchyme development	2	86	111	8015	0.334949	0.532508	0.504481	TGFBR1/SDHAF2	2	(+)-JQ-1	1.67924	down	-0.297155
BP	GO:0060828	regulation of canonical Wnt signaling pathway	2	86	111	8015	0.334949	0.532508	0.504481	FZD6/SDHAF2	2	(+)-JQ-1	1.67924	down	-0.297155
BP	GO:0002444	myeloid leukocyte mediated immunity	1	86	38	8015	0.336942	0.532508	0.504481	F2	1	(+)-JQ-1	2.45257	down	-0.297155
BP	GO:0006695	cholesterol biosynthetic process	1	86	38	8015	0.336942	0.532508	0.504481	SCAP	1	(+)-JQ-1	2.45257	down	-0.297155
BP	GO:0006903	vesicle targeting	1	86	38	8015	0.336942	0.532508	0.504481	YKT6	1	(+)-JQ-1	2.45257	down	-0.297155
BP	GO:0046847	filopodium assembly	1	86	38	8015	0.336942	0.532508	0.504481	TGFBR1	1	(+)-JQ-1	2.45257	down	-0.297155
BP	GO:0050848	regulation of calcium-mediated signaling	1	86	38	8015	0.336942	0.532508	0.504481	CD4	1	(+)-JQ-1	2.45257	down	-0.297155
BP	GO:0060998	regulation of dendritic spine development	1	86	38	8015	0.336942	0.532508	0.504481	ITSN1	1	(+)-JQ-1	2.45257	down	-0.297155
BP	GO:0061097	regulation of protein tyrosine kinase activity	1	86	38	8015	0.336942	0.532508	0.504481	THY1	1	(+)-JQ-1	2.45257	down	-0.297155
BP	GO:0120162	positive regulation of cold-induced thermogenesis	1	86	38	8015	0.336942	0.532508	0.504481	SIRT6	1	(+)-JQ-1	2.45257	down	-0.297155
BP	GO:1901799	negative regulation of proteasomal protein catabolic process	1	86	38	8015	0.336942	0.532508	0.504481	LAMP3	1	(+)-JQ-1	2.45257	down	-0.297155
BP	GO:1902653	secondary alcohol biosynthetic process	1	86	38	8015	0.336942	0.532508	0.504481	SCAP	1	(+)-JQ-1	2.45257	down	-0.297155
BP	GO:0008284	positive regulation of cell population proliferation	5	86	357	8015	0.337075	0.532508	0.504481	TGFBR1/F2/AKR1C3/SIRT6/PTPRN	5	(+)-JQ-1	1.30529	down	-0.297155
BP	GO:0071559	response to transforming growth factor beta	2	86	112	8015	0.338881	0.534932	0.506777	TGFBR1/FYN	2	(+)-JQ-1	1.66424	down	-0.295183
BP	GO:0006302	double-strand break repair	3	86	192	8015	0.339833	0.536005	0.507794	SIRT6/SWI5/EME1	3	(+)-JQ-1	1.45621	down	-0.294312
BP	GO:0051249	regulation of lymphocyte activation	3	86	193	8015	0.342786	0.53841	0.510073	CD4/FYN/THY1	3	(+)-JQ-1	1.44867	down	-0.292368
BP	GO:0000723	telomere maintenance	2	86	113	8015	0.342805	0.53841	0.510073	TEP1/SIRT6	2	(+)-JQ-1	1.64952	down	-0.292368
BP	GO:0051047	positive regulation of secretion	2	86	113	8015	0.342805	0.53841	0.510073	RAB8B/ITSN1	2	(+)-JQ-1	1.64952	down	-0.292368
BP	GO:0006022	aminoglycan metabolic process	1	86	39	8015	0.344091	0.53841	0.510073	FUCA1	1	(+)-JQ-1	2.38968	down	-0.292368
BP	GO:0006383	transcription by RNA polymerase III	1	86	39	8015	0.344091	0.53841	0.510073	POLR3GL	1	(+)-JQ-1	2.38968	down	-0.292368
BP	GO:0006458	'de novo' protein folding	1	86	39	8015	0.344091	0.53841	0.510073	HSPA13	1	(+)-JQ-1	2.38968	down	-0.292368
BP	GO:0006749	glutathione metabolic process	1	86	39	8015	0.344091	0.53841	0.510073	IDH1	1	(+)-JQ-1	2.38968	down	-0.292368
BP	GO:0006998	nuclear envelope organization	1	86	39	8015	0.344091	0.53841	0.510073	LMNA	1	(+)-JQ-1	2.38968	down	-0.292368
BP	GO:0046620	regulation of organ growth	1	86	39	8015	0.344091	0.53841	0.510073	TGFBR1	1	(+)-JQ-1	2.38968	down	-0.292368
BP	GO:0051591	response to cAMP	1	86	39	8015	0.344091	0.53841	0.510073	PTPRN	1	(+)-JQ-1	2.38968	down	-0.292368
BP	GO:0008544	epidermis development	2	86	114	8015	0.346723	0.541669	0.51316	AKR1C3/FZD6	2	(+)-JQ-1	1.63505	down	-0.289747
BP	GO:0030336	negative regulation of cell migration	2	86	114	8015	0.346723	0.541669	0.51316	RAP2A/THY1	2	(+)-JQ-1	1.63505	down	-0.289747
BP	GO:1990778	protein localization to cell periphery	3	86	195	8015	0.348691	0.542581	0.514024	RAB8B/ZFYVE27/RAP2A	3	(+)-JQ-1	1.43381	down	-0.289017
BP	GO:0048589	developmental growth	4	86	278	8015	0.348781	0.542581	0.514024	TGFBR1/SIRT6/ZFYVE27/PPP3CA	4	(+)-JQ-1	1.34097	down	-0.289017
BP	GO:0048588	developmental cell growth	2	86	115	8015	0.350634	0.542581	0.514024	SIRT6/ZFYVE27	2	(+)-JQ-1	1.62083	down	-0.289017
BP	GO:0071383	cellular response to steroid hormone stimulus	2	86	115	8015	0.350634	0.542581	0.514024	AKR1C3/FOXO1	2	(+)-JQ-1	1.62083	down	-0.289017
BP	GO:0014013	regulation of gliogenesis	1	86	40	8015	0.351163	0.542581	0.514024	F2	1	(+)-JQ-1	2.32994	down	-0.289017
BP	GO:0014812	muscle cell migration	1	86	40	8015	0.351163	0.542581	0.514024	PLEKHO1	1	(+)-JQ-1	2.32994	down	-0.289017
BP	GO:0019217	regulation of fatty acid metabolic process	1	86	40	8015	0.351163	0.542581	0.514024	SCAP	1	(+)-JQ-1	2.32994	down	-0.289017
BP	GO:0032418	lysosome localization	1	86	40	8015	0.351163	0.542581	0.514024	KXD1	1	(+)-JQ-1	2.32994	down	-0.289017
BP	GO:0035196	production of miRNAs involved in gene silencing by miRNA	1	86	40	8015	0.351163	0.542581	0.514024	PPP3CA	1	(+)-JQ-1	2.32994	down	-0.289017
BP	GO:0048593	camera-type eye morphogenesis	1	86	40	8015	0.351163	0.542581	0.514024	THY1	1	(+)-JQ-1	2.32994	down	-0.289017
BP	GO:0051893	regulation of focal adhesion assembly	1	86	40	8015	0.351163	0.542581	0.514024	THY1	1	(+)-JQ-1	2.32994	down	-0.289017
BP	GO:0071230	cellular response to amino acid stimulus	1	86	40	8015	0.351163	0.542581	0.514024	FYN	1	(+)-JQ-1	2.32994	down	-0.289017
BP	GO:0090109	regulation of cell-substrate junction assembly	1	86	40	8015	0.351163	0.542581	0.514024	THY1	1	(+)-JQ-1	2.32994	down	-0.289017
BP	GO:1903201	regulation of oxidative stress-induced cell death	1	86	40	8015	0.351163	0.542581	0.514024	FYN	1	(+)-JQ-1	2.32994	down	-0.289017
BP	GO:0030100	regulation of endocytosis	2	86	116	8015	0.354537	0.547364	0.518556	ITSN1/PPP3CA	2	(+)-JQ-1	1.60686	down	-0.285204
BP	GO:0016050	vesicle organization	3	86	198	8015	0.357539	0.549085	0.520186	RAB8B/PTPRN/SCAP	3	(+)-JQ-1	1.41209	down	-0.283841
BP	GO:0003279	cardiac septum development	1	86	41	8015	0.35816	0.549085	0.520186	TGFBR1	1	(+)-JQ-1	2.27311	down	-0.283841
BP	GO:0006418	tRNA aminoacylation for protein translation	1	86	41	8015	0.35816	0.549085	0.520186	YARS2	1	(+)-JQ-1	2.27311	down	-0.283841
BP	GO:0006497	protein lipidation	1	86	41	8015	0.35816	0.549085	0.520186	DBI	1	(+)-JQ-1	2.27311	down	-0.283841
BP	GO:0031050	dsRNA processing	1	86	41	8015	0.35816	0.549085	0.520186	PPP3CA	1	(+)-JQ-1	2.27311	down	-0.283841
BP	GO:0031341	regulation of cell killing	1	86	41	8015	0.35816	0.549085	0.520186	CD226	1	(+)-JQ-1	2.27311	down	-0.283841
BP	GO:0045132	meiotic chromosome segregation	1	86	41	8015	0.35816	0.549085	0.520186	EME1	1	(+)-JQ-1	2.27311	down	-0.283841
BP	GO:0051588	regulation of neurotransmitter transport	1	86	41	8015	0.35816	0.549085	0.520186	SYN1	1	(+)-JQ-1	2.27311	down	-0.283841
BP	GO:0070918	production of small RNA involved in gene silencing by RNA	1	86	41	8015	0.35816	0.549085	0.520186	PPP3CA	1	(+)-JQ-1	2.27311	down	-0.283841
BP	GO:0030334	regulation of cell migration	5	86	368	8015	0.360739	0.55261	0.523525	TGFBR1/LMNA/RAP2A/PPP3CA/THY1	5	(+)-JQ-1	1.26627	down	-0.281062
BP	GO:0032200	telomere organization	2	86	118	8015	0.362318	0.554167	0.525	TEP1/SIRT6	2	(+)-JQ-1	1.57962	down	-0.279841
BP	GO:0045088	regulation of innate immune response	2	86	118	8015	0.362318	0.554167	0.525	CD226/FYN	2	(+)-JQ-1	1.57962	down	-0.279841
BP	GO:0062197	cellular response to chemical stress	3	86	200	8015	0.36343	0.554519	0.525334	AKR1C3/FOXO1/FYN	3	(+)-JQ-1	1.39797	down	-0.279564
BP	GO:0006487	protein N-linked glycosylation	1	86	42	8015	0.365082	0.554519	0.525334	STT3A	1	(+)-JQ-1	2.21899	down	-0.279564
BP	GO:0007368	determination of left/right symmetry	1	86	42	8015	0.365082	0.554519	0.525334	ANKS6	1	(+)-JQ-1	2.21899	down	-0.279564
BP	GO:0008589	regulation of smoothened signaling pathway	1	86	42	8015	0.365082	0.554519	0.525334	ARMC9	1	(+)-JQ-1	2.21899	down	-0.279564
BP	GO:0016126	sterol biosynthetic process	1	86	42	8015	0.365082	0.554519	0.525334	SCAP	1	(+)-JQ-1	2.21899	down	-0.279564
BP	GO:0036465	synaptic vesicle recycling	1	86	42	8015	0.365082	0.554519	0.525334	ITSN1	1	(+)-JQ-1	2.21899	down	-0.279564
BP	GO:0048754	branching morphogenesis of an epithelial tube	1	86	42	8015	0.365082	0.554519	0.525334	SIRT6	1	(+)-JQ-1	2.21899	down	-0.279564
BP	GO:0050954	sensory perception of mechanical stimulus	1	86	42	8015	0.365082	0.554519	0.525334	FYN	1	(+)-JQ-1	2.21899	down	-0.279564
BP	GO:0097306	cellular response to alcohol	1	86	42	8015	0.365082	0.554519	0.525334	AKR1C3	1	(+)-JQ-1	2.21899	down	-0.279564
BP	GO:0090501	RNA phosphodiester bond hydrolysis	2	86	119	8015	0.366196	0.555196	0.525975	TRIR/EXOSC5	2	(+)-JQ-1	1.56635	down	-0.279035
BP	GO:0009410	response to xenobiotic stimulus	3	86	201	8015	0.366373	0.555196	0.525975	CYB5B/RAP2A/FYN	3	(+)-JQ-1	1.39101	down	-0.279035
BP	GO:2001233	regulation of apoptotic signaling pathway	3	86	201	8015	0.366373	0.555196	0.525975	TGFBR1/LMNA/FYN	3	(+)-JQ-1	1.39101	down	-0.279035
BP	GO:0031331	positive regulation of cellular catabolic process	4	86	286	8015	0.368463	0.557934	0.528569	SIRT6/SCOC/EXOSC5/FOXO1	4	(+)-JQ-1	1.30346	down	-0.276898
BP	GO:0061564	axon development	3	86	202	8015	0.369314	0.558793	0.529383	ZFYVE27/FYN/THY1	3	(+)-JQ-1	1.38412	down	-0.27623
BP	GO:0007389	pattern specification process	2	86	120	8015	0.370066	0.558889	0.529473	ANKS6/TGFBR1	2	(+)-JQ-1	1.55329	down	-0.276156
BP	GO:0060322	head development	5	86	373	8015	0.371526	0.558889	0.529473	ITSN1/PPP3CA/FZD6/FYN/SUDS3	5	(+)-JQ-1	1.2493	down	-0.276156
BP	GO:0000959	mitochondrial RNA metabolic process	1	86	43	8015	0.37193	0.558889	0.529473	YARS2	1	(+)-JQ-1	2.16739	down	-0.276156
BP	GO:0001676	long-chain fatty acid metabolic process	1	86	43	8015	0.37193	0.558889	0.529473	AKR1C3	1	(+)-JQ-1	2.16739	down	-0.276156
BP	GO:0002687	positive regulation of leukocyte migration	1	86	43	8015	0.37193	0.558889	0.529473	THY1	1	(+)-JQ-1	2.16739	down	-0.276156
BP	GO:0006611	protein export from nucleus	1	86	43	8015	0.37193	0.558889	0.529473	AHCYL1	1	(+)-JQ-1	2.16739	down	-0.276156
BP	GO:0042158	lipoprotein biosynthetic process	1	86	43	8015	0.37193	0.558889	0.529473	DBI	1	(+)-JQ-1	2.16739	down	-0.276156
BP	GO:0090100	positive regulation of transmembrane receptor protein serine/threonine kinase signaling pathway	1	86	43	8015	0.37193	0.558889	0.529473	TGFBR1	1	(+)-JQ-1	2.16739	down	-0.276156
BP	GO:0099175	regulation of postsynapse organization	1	86	43	8015	0.37193	0.558889	0.529473	FYN	1	(+)-JQ-1	2.16739	down	-0.276156
BP	GO:2000146	negative regulation of cell motility	2	86	121	8015	0.373926	0.56146	0.531909	RAP2A/THY1	2	(+)-JQ-1	1.54046	down	-0.274162
BP	GO:0048871	multicellular organismal homeostasis	3	86	204	8015	0.37519	0.562208	0.532619	SIRT6/TPP1/FOXO1	3	(+)-JQ-1	1.37055	down	-0.273584
BP	GO:0010562	positive regulation of phosphorus metabolic process	5	86	375	8015	0.375843	0.562208	0.532619	TGFBR1/CD4/F2/RAP2A/FYN	5	(+)-JQ-1	1.24264	down	-0.273584
BP	GO:0045937	positive regulation of phosphate metabolic process	5	86	375	8015	0.375843	0.562208	0.532619	TGFBR1/CD4/F2/RAP2A/FYN	5	(+)-JQ-1	1.24264	down	-0.273584
BP	GO:0050900	leukocyte migration	2	86	122	8015	0.377778	0.562208	0.532619	FYN/THY1	2	(+)-JQ-1	1.52783	down	-0.273584
BP	GO:0006378	mRNA polyadenylation	1	86	44	8015	0.378706	0.562208	0.532619	AHCYL1	1	(+)-JQ-1	2.11813	down	-0.273584
BP	GO:0030326	embryonic limb morphogenesis	1	86	44	8015	0.378706	0.562208	0.532619	FZD6	1	(+)-JQ-1	2.11813	down	-0.273584
BP	GO:0032368	regulation of lipid transport	1	86	44	8015	0.378706	0.562208	0.532619	DBI	1	(+)-JQ-1	2.11813	down	-0.273584
BP	GO:0032507	maintenance of protein location in cell	1	86	44	8015	0.378706	0.562208	0.532619	CD4	1	(+)-JQ-1	2.11813	down	-0.273584
BP	GO:0035113	embryonic appendage morphogenesis	1	86	44	8015	0.378706	0.562208	0.532619	FZD6	1	(+)-JQ-1	2.11813	down	-0.273584
BP	GO:0043038	amino acid activation	1	86	44	8015	0.378706	0.562208	0.532619	YARS2	1	(+)-JQ-1	2.11813	down	-0.273584
BP	GO:0043039	tRNA aminoacylation	1	86	44	8015	0.378706	0.562208	0.532619	YARS2	1	(+)-JQ-1	2.11813	down	-0.273584
BP	GO:0050772	positive regulation of axonogenesis	1	86	44	8015	0.378706	0.562208	0.532619	ZFYVE27	1	(+)-JQ-1	2.11813	down	-0.273584
BP	GO:0060041	retina development in camera-type eye	1	86	44	8015	0.378706	0.562208	0.532619	THY1	1	(+)-JQ-1	2.11813	down	-0.273584
BP	GO:0072332	intrinsic apoptotic signaling pathway by p53 class mediator	1	86	44	8015	0.378706	0.562208	0.532619	HINT1	1	(+)-JQ-1	2.11813	down	-0.273584
BP	GO:0001558	regulation of cell growth	3	86	206	8015	0.381055	0.563629	0.533964	TGFBR1/F2/ZFYVE27	3	(+)-JQ-1	1.35725	down	-0.272488
BP	GO:0046486	glycerolipid metabolic process	3	86	206	8015	0.381055	0.563629	0.533964	CDIPT/TAMM41/DBI	3	(+)-JQ-1	1.35725	down	-0.272488
BP	GO:0002460	adaptive immune response based on somatic recombination of immune receptors built from immunoglobulin superfamily domains	2	86	123	8015	0.381619	0.563629	0.533964	CD4/CD226	2	(+)-JQ-1	1.51541	down	-0.272488
BP	GO:0009064	glutamine family amino acid metabolic process	1	86	45	8015	0.385409	0.563629	0.533964	DDAH2	1	(+)-JQ-1	2.07106	down	-0.272488
BP	GO:0009799	specification of symmetry	1	86	45	8015	0.385409	0.563629	0.533964	ANKS6	1	(+)-JQ-1	2.07106	down	-0.272488
BP	GO:0009855	determination of bilateral symmetry	1	86	45	8015	0.385409	0.563629	0.533964	ANKS6	1	(+)-JQ-1	2.07106	down	-0.272488
BP	GO:0010257	NADH dehydrogenase complex assembly	1	86	45	8015	0.385409	0.563629	0.533964	NDUFA5	1	(+)-JQ-1	2.07106	down	-0.272488
BP	GO:0015918	sterol transport	1	86	45	8015	0.385409	0.563629	0.533964	OSBPL9	1	(+)-JQ-1	2.07106	down	-0.272488
BP	GO:0032206	positive regulation of telomere maintenance	1	86	45	8015	0.385409	0.563629	0.533964	SIRT6	1	(+)-JQ-1	2.07106	down	-0.272488
BP	GO:0032981	mitochondrial respiratory chain complex I assembly	1	86	45	8015	0.385409	0.563629	0.533964	NDUFA5	1	(+)-JQ-1	2.07106	down	-0.272488
BP	GO:0035270	endocrine system development	1	86	45	8015	0.385409	0.563629	0.533964	TGFBR1	1	(+)-JQ-1	2.07106	down	-0.272488
BP	GO:0043631	RNA polyadenylation	1	86	45	8015	0.385409	0.563629	0.533964	AHCYL1	1	(+)-JQ-1	2.07106	down	-0.272488
BP	GO:0071229	cellular response to acid chemical	1	86	45	8015	0.385409	0.563629	0.533964	FYN	1	(+)-JQ-1	2.07106	down	-0.272488
BP	GO:0150116	regulation of cell-substrate junction organization	1	86	45	8015	0.385409	0.563629	0.533964	THY1	1	(+)-JQ-1	2.07106	down	-0.272488
BP	GO:1900407	regulation of cellular response to oxidative stress	1	86	45	8015	0.385409	0.563629	0.533964	FYN	1	(+)-JQ-1	2.07106	down	-0.272488
BP	GO:1903531	negative regulation of secretion by cell	1	86	45	8015	0.385409	0.563629	0.533964	PPP3CA	1	(+)-JQ-1	2.07106	down	-0.272488
BP	GO:0046474	glycerophospholipid biosynthetic process	2	86	124	8015	0.385451	0.563629	0.533964	CDIPT/TAMM41	2	(+)-JQ-1	1.50319	down	-0.272488
BP	GO:0051271	negative regulation of cellular component movement	2	86	124	8015	0.385451	0.563629	0.533964	RAP2A/THY1	2	(+)-JQ-1	1.50319	down	-0.272488
BP	GO:0060562	epithelial tube morphogenesis	2	86	124	8015	0.385451	0.563629	0.533964	SIRT6/FZD6	2	(+)-JQ-1	1.50319	down	-0.272488
BP	GO:2000116	regulation of cysteine-type endopeptidase activity	2	86	124	8015	0.385451	0.563629	0.533964	LAMP3/FYN	2	(+)-JQ-1	1.50319	down	-0.272488
BP	GO:0009117	nucleotide metabolic process	4	86	293	8015	0.385671	0.563629	0.533964	HSD17B12/DERA/MBD4/HINT1	4	(+)-JQ-1	1.27232	down	-0.272488
BP	GO:0031401	positive regulation of protein modification process	6	86	469	8015	0.389803	0.568719	0.538786	TGFBR1/CD4/F2/LMNA/RAP2A/FYN	6	(+)-JQ-1	1.19229	down	-0.268583
BP	GO:0000288	nuclear-transcribed mRNA catabolic process, deadenylation-dependent decay	1	86	46	8015	0.392041	0.568719	0.538786	EXOSC5	1	(+)-JQ-1	2.02604	down	-0.268583
BP	GO:0003231	cardiac ventricle development	1	86	46	8015	0.392041	0.568719	0.538786	TGFBR1	1	(+)-JQ-1	2.02604	down	-0.268583
BP	GO:0007040	lysosome organization	1	86	46	8015	0.392041	0.568719	0.538786	TPP1	1	(+)-JQ-1	2.02604	down	-0.268583
BP	GO:0009791	post-embryonic development	1	86	46	8015	0.392041	0.568719	0.538786	TGFBR1	1	(+)-JQ-1	2.02604	down	-0.268583
BP	GO:0033866	nucleoside bisphosphate biosynthetic process	1	86	46	8015	0.392041	0.568719	0.538786	HSD17B12	1	(+)-JQ-1	2.02604	down	-0.268583
BP	GO:0034030	ribonucleoside bisphosphate biosynthetic process	1	86	46	8015	0.392041	0.568719	0.538786	HSD17B12	1	(+)-JQ-1	2.02604	down	-0.268583
BP	GO:0034033	purine nucleoside bisphosphate biosynthetic process	1	86	46	8015	0.392041	0.568719	0.538786	HSD17B12	1	(+)-JQ-1	2.02604	down	-0.268583
BP	GO:0043154	negative regulation of cysteine-type endopeptidase activity involved in apoptotic process	1	86	46	8015	0.392041	0.568719	0.538786	LAMP3	1	(+)-JQ-1	2.02604	down	-0.268583
BP	GO:0080171	lytic vacuole organization	1	86	46	8015	0.392041	0.568719	0.538786	TPP1	1	(+)-JQ-1	2.02604	down	-0.268583
BP	GO:0060070	canonical Wnt signaling pathway	2	86	126	8015	0.393085	0.569396	0.539428	FZD6/SDHAF2	2	(+)-JQ-1	1.47933	down	-0.268067
BP	GO:0045321	leukocyte activation	5	86	384	8015	0.395268	0.572137	0.542024	CD4/CD226/PPP3CA/FYN/THY1	5	(+)-JQ-1	1.21351	down	-0.265981
BP	GO:0002764	immune response-regulating signaling pathway	3	86	211	8015	0.395669	0.572297	0.542176	CD226/FYN/THY1	3	(+)-JQ-1	1.32509	down	-0.26586
BP	GO:0001654	eye development	2	86	127	8015	0.396887	0.572754	0.542609	TGFBR1/THY1	2	(+)-JQ-1	1.46768	down	-0.265513
BP	GO:0051403	stress-activated MAPK cascade	2	86	127	8015	0.396887	0.572754	0.542609	RAP2A/FOXO1	2	(+)-JQ-1	1.46768	down	-0.265513
BP	GO:0150063	visual system development	2	86	127	8015	0.396887	0.572754	0.542609	TGFBR1/THY1	2	(+)-JQ-1	1.46768	down	-0.265513
BP	GO:0007264	small GTPase mediated signal transduction	4	86	298	8015	0.397936	0.572754	0.542609	MYO9A/ARHGAP39/ITSN1/RAP2A	4	(+)-JQ-1	1.25098	down	-0.265513
BP	GO:0002761	regulation of myeloid leukocyte differentiation	1	86	47	8015	0.398602	0.572754	0.542609	CD4	1	(+)-JQ-1	1.98293	down	-0.265513
BP	GO:0030968	endoplasmic reticulum unfolded protein response	1	86	47	8015	0.398602	0.572754	0.542609	HERPUD2	1	(+)-JQ-1	1.98293	down	-0.265513
BP	GO:0055007	cardiac muscle cell differentiation	1	86	47	8015	0.398602	0.572754	0.542609	LMNA	1	(+)-JQ-1	1.98293	down	-0.265513
BP	GO:0060968	regulation of gene silencing	1	86	47	8015	0.398602	0.572754	0.542609	PPP3CA	1	(+)-JQ-1	1.98293	down	-0.265513
BP	GO:0061041	regulation of wound healing	1	86	47	8015	0.398602	0.572754	0.542609	F2	1	(+)-JQ-1	1.98293	down	-0.265513
BP	GO:0007033	vacuole organization	2	86	128	8015	0.400678	0.57448	0.544244	IFT88/TPP1	2	(+)-JQ-1	1.45621	down	-0.264206
BP	GO:0040013	negative regulation of locomotion	2	86	128	8015	0.400678	0.57448	0.544244	RAP2A/THY1	2	(+)-JQ-1	1.45621	down	-0.264206
BP	GO:0048880	sensory system development	2	86	128	8015	0.400678	0.57448	0.544244	TGFBR1/THY1	2	(+)-JQ-1	1.45621	down	-0.264206
BP	GO:0051129	negative regulation of cellular component organization	5	86	388	8015	0.403893	0.57703	0.54666	LMNA/EVI5L/PPP3CA/FYN/THY1	5	(+)-JQ-1	1.201	down	-0.262282
BP	GO:2000145	regulation of cell motility	5	86	388	8015	0.403893	0.57703	0.54666	TGFBR1/LMNA/RAP2A/PPP3CA/THY1	5	(+)-JQ-1	1.201	down	-0.262282
BP	GO:0006766	vitamin metabolic process	1	86	48	8015	0.405093	0.57703	0.54666	AKR1C3	1	(+)-JQ-1	1.94162	down	-0.262282
BP	GO:0016239	positive regulation of macroautophagy	1	86	48	8015	0.405093	0.57703	0.54666	SCOC	1	(+)-JQ-1	1.94162	down	-0.262282
BP	GO:0031214	biomineral tissue development	1	86	48	8015	0.405093	0.57703	0.54666	FOXO1	1	(+)-JQ-1	1.94162	down	-0.262282
BP	GO:0048524	positive regulation of viral process	1	86	48	8015	0.405093	0.57703	0.54666	CD4	1	(+)-JQ-1	1.94162	down	-0.262282
BP	GO:0050728	negative regulation of inflammatory response	1	86	48	8015	0.405093	0.57703	0.54666	FYN	1	(+)-JQ-1	1.94162	down	-0.262282
BP	GO:0061138	morphogenesis of a branching epithelium	1	86	48	8015	0.405093	0.57703	0.54666	SIRT6	1	(+)-JQ-1	1.94162	down	-0.262282
BP	GO:0110148	biomineralization	1	86	48	8015	0.405093	0.57703	0.54666	FOXO1	1	(+)-JQ-1	1.94162	down	-0.262282
BP	GO:0031669	cellular response to nutrient levels	2	86	130	8015	0.408227	0.580235	0.549697	AKR1C3/FOXO1	2	(+)-JQ-1	1.43381	down	-0.259877
BP	GO:1902115	regulation of organelle assembly	2	86	130	8015	0.408227	0.580235	0.549697	IFT88/EVI5L	2	(+)-JQ-1	1.43381	down	-0.259877
BP	GO:0051345	positive regulation of hydrolase activity	4	86	303	8015	0.410166	0.580303	0.549761	MYO9A/EVI5L/FYN/THY1	4	(+)-JQ-1	1.23033	down	-0.259826
BP	GO:0010506	regulation of autophagy	3	86	216	8015	0.410198	0.580303	0.549761	LAMP3/SCOC/FOXO1	3	(+)-JQ-1	1.29441	down	-0.259826
BP	GO:0051098	regulation of binding	3	86	216	8015	0.410198	0.580303	0.549761	TGFBR1/GZMA/PPP3CA	3	(+)-JQ-1	1.29441	down	-0.259826
BP	GO:0030216	keratinocyte differentiation	1	86	49	8015	0.411515	0.580303	0.549761	AKR1C3	1	(+)-JQ-1	1.90199	down	-0.259826
BP	GO:0030516	regulation of axon extension	1	86	49	8015	0.411515	0.580303	0.549761	ZFYVE27	1	(+)-JQ-1	1.90199	down	-0.259826
BP	GO:0045639	positive regulation of myeloid cell differentiation	1	86	49	8015	0.411515	0.580303	0.549761	CD4	1	(+)-JQ-1	1.90199	down	-0.259826
BP	GO:0051216	cartilage development	1	86	49	8015	0.411515	0.580303	0.549761	TGFBR1	1	(+)-JQ-1	1.90199	down	-0.259826
BP	GO:0051702	biological process involved in interaction with symbiont	1	86	49	8015	0.411515	0.580303	0.549761	F2	1	(+)-JQ-1	1.90199	down	-0.259826
BP	GO:0070374	positive regulation of ERK1 and ERK2 cascade	1	86	49	8015	0.411515	0.580303	0.549761	CD4	1	(+)-JQ-1	1.90199	down	-0.259826
BP	GO:1902882	regulation of response to oxidative stress	1	86	49	8015	0.411515	0.580303	0.549761	FYN	1	(+)-JQ-1	1.90199	down	-0.259826
BP	GO:0080135	regulation of cellular response to stress	5	86	393	8015	0.414659	0.584319	0.553565	SIRT6/RAP2A/FOXO1/FYN/THY1	5	(+)-JQ-1	1.18572	down	-0.256831
BP	GO:0048514	blood vessel morphogenesis	3	86	218	8015	0.415982	0.584659	0.553887	TGFBR1/SIRT6/THY1	3	(+)-JQ-1	1.28254	down	-0.256579
BP	GO:0046683	response to organophosphorus	1	86	50	8015	0.417868	0.584659	0.553887	PTPRN	1	(+)-JQ-1	1.86395	down	-0.256579
BP	GO:0048592	eye morphogenesis	1	86	50	8015	0.417868	0.584659	0.553887	THY1	1	(+)-JQ-1	1.86395	down	-0.256579
BP	GO:0051048	negative regulation of secretion	1	86	50	8015	0.417868	0.584659	0.553887	PPP3CA	1	(+)-JQ-1	1.86395	down	-0.256579
BP	GO:0051492	regulation of stress fiber assembly	1	86	50	8015	0.417868	0.584659	0.553887	TGFBR1	1	(+)-JQ-1	1.86395	down	-0.256579
BP	GO:0071479	cellular response to ionizing radiation	1	86	50	8015	0.417868	0.584659	0.553887	SWI5	1	(+)-JQ-1	1.86395	down	-0.256579
BP	GO:1901216	positive regulation of neuron death	1	86	50	8015	0.417868	0.584659	0.553887	FYN	1	(+)-JQ-1	1.86395	down	-0.256579
BP	GO:1903051	negative regulation of proteolysis involved in cellular protein catabolic process	1	86	50	8015	0.417868	0.584659	0.553887	LAMP3	1	(+)-JQ-1	1.86395	down	-0.256579
BP	GO:1903533	regulation of protein targeting	1	86	50	8015	0.417868	0.584659	0.553887	FYN	1	(+)-JQ-1	1.86395	down	-0.256579
BP	GO:1904019	epithelial cell apoptotic process	1	86	50	8015	0.417868	0.584659	0.553887	AKR1C3	1	(+)-JQ-1	1.86395	down	-0.256579
BP	GO:0040012	regulation of locomotion	5	86	395	8015	0.418959	0.585769	0.554939	TGFBR1/LMNA/RAP2A/PPP3CA/THY1	5	(+)-JQ-1	1.17972	down	-0.255755
BP	GO:0031098	stress-activated protein kinase signaling cascade	2	86	133	8015	0.419465	0.586061	0.555216	RAP2A/FOXO1	2	(+)-JQ-1	1.40147	down	-0.255538
BP	GO:0061136	regulation of proteasomal protein catabolic process	2	86	134	8015	0.423188	0.5901	0.559042	SIRT6/LAMP3	2	(+)-JQ-1	1.39101	down	-0.252555
BP	GO:0071897	DNA biosynthetic process	2	86	134	8015	0.423188	0.5901	0.559042	TEP1/TK1	2	(+)-JQ-1	1.39101	down	-0.252555
BP	GO:0002702	positive regulation of production of molecular mediator of immune response	1	86	51	8015	0.424153	0.5901	0.559042	CD226	1	(+)-JQ-1	1.82741	down	-0.252555
BP	GO:0016079	synaptic vesicle exocytosis	1	86	51	8015	0.424153	0.5901	0.559042	SYN1	1	(+)-JQ-1	1.82741	down	-0.252555
BP	GO:1901607	alpha-amino acid biosynthetic process	1	86	51	8015	0.424153	0.5901	0.559042	ENOPH1	1	(+)-JQ-1	1.82741	down	-0.252555
BP	GO:2000117	negative regulation of cysteine-type endopeptidase activity	1	86	51	8015	0.424153	0.5901	0.559042	LAMP3	1	(+)-JQ-1	1.82741	down	-0.252555
BP	GO:0030335	positive regulation of cell migration	3	86	221	8015	0.424626	0.590141	0.559081	TGFBR1/PPP3CA/THY1	3	(+)-JQ-1	1.26513	down	-0.252525
BP	GO:0000165	MAPK cascade	4	86	309	8015	0.424782	0.590141	0.559081	TGFBR1/CD4/RAP2A/FOXO1	4	(+)-JQ-1	1.20644	down	-0.252525
BP	GO:0001763	morphogenesis of a branching structure	1	86	52	8015	0.430372	0.592372	0.561194	SIRT6	1	(+)-JQ-1	1.79226	down	-0.250887
BP	GO:0001843	neural tube closure	1	86	52	8015	0.430372	0.592372	0.561194	FZD6	1	(+)-JQ-1	1.79226	down	-0.250887
BP	GO:0006635	fatty acid beta-oxidation	1	86	52	8015	0.430372	0.592372	0.561194	ACAD10	1	(+)-JQ-1	1.79226	down	-0.250887
BP	GO:0006900	vesicle budding from membrane	1	86	52	8015	0.430372	0.592372	0.561194	SCAP	1	(+)-JQ-1	1.79226	down	-0.250887
BP	GO:0007612	learning	1	86	52	8015	0.430372	0.592372	0.561194	FYN	1	(+)-JQ-1	1.79226	down	-0.250887
BP	GO:0008037	cell recognition	1	86	52	8015	0.430372	0.592372	0.561194	CD226	1	(+)-JQ-1	1.79226	down	-0.250887
BP	GO:0019882	antigen processing and presentation	1	86	52	8015	0.430372	0.592372	0.561194	RAB8B	1	(+)-JQ-1	1.79226	down	-0.250887
BP	GO:0035335	peptidyl-tyrosine dephosphorylation	1	86	52	8015	0.430372	0.592372	0.561194	PTPRN2	1	(+)-JQ-1	1.79226	down	-0.250887
BP	GO:0051262	protein tetramerization	1	86	52	8015	0.430372	0.592372	0.561194	TK1	1	(+)-JQ-1	1.79226	down	-0.250887
BP	GO:0051817	modulation of process of other organism involved in symbiotic interaction	1	86	52	8015	0.430372	0.592372	0.561194	CD4	1	(+)-JQ-1	1.79226	down	-0.250887
BP	GO:0060606	tube closure	1	86	52	8015	0.430372	0.592372	0.561194	FZD6	1	(+)-JQ-1	1.79226	down	-0.250887
BP	GO:0061387	regulation of extent of cell growth	1	86	52	8015	0.430372	0.592372	0.561194	ZFYVE27	1	(+)-JQ-1	1.79226	down	-0.250887
BP	GO:0097061	dendritic spine organization	1	86	52	8015	0.430372	0.592372	0.561194	FYN	1	(+)-JQ-1	1.79226	down	-0.250887
BP	GO:0048638	regulation of developmental growth	2	86	136	8015	0.430597	0.592372	0.561194	TGFBR1/ZFYVE27	2	(+)-JQ-1	1.37055	down	-0.250887
BP	GO:0035239	tube morphogenesis	4	86	312	8015	0.43206	0.593969	0.562708	TGFBR1/SIRT6/FZD6/THY1	4	(+)-JQ-1	1.19484	down	-0.249717
BP	GO:0060548	negative regulation of cell death	6	86	491	8015	0.432666	0.594334	0.563053	TGFBR1/LMNA/LAMP3/DDAH2/FOXO1/FYN	6	(+)-JQ-1	1.13887	down	-0.249451
BP	GO:2000147	positive regulation of cell motility	3	86	225	8015	0.436086	0.594334	0.563053	TGFBR1/PPP3CA/THY1	3	(+)-JQ-1	1.24264	down	-0.249451
BP	GO:0006289	nucleotide-excision repair	1	86	53	8015	0.436524	0.594334	0.563053	XPA	1	(+)-JQ-1	1.75845	down	-0.249451
BP	GO:0007229	integrin-mediated signaling pathway	1	86	53	8015	0.436524	0.594334	0.563053	THY1	1	(+)-JQ-1	1.75845	down	-0.249451
BP	GO:0035107	appendage morphogenesis	1	86	53	8015	0.436524	0.594334	0.563053	FZD6	1	(+)-JQ-1	1.75845	down	-0.249451
BP	GO:0035108	limb morphogenesis	1	86	53	8015	0.436524	0.594334	0.563053	FZD6	1	(+)-JQ-1	1.75845	down	-0.249451
BP	GO:0036473	cell death in response to oxidative stress	1	86	53	8015	0.436524	0.594334	0.563053	FYN	1	(+)-JQ-1	1.75845	down	-0.249451
BP	GO:0045598	regulation of fat cell differentiation	1	86	53	8015	0.436524	0.594334	0.563053	FOXO1	1	(+)-JQ-1	1.75845	down	-0.249451
BP	GO:0045766	positive regulation of angiogenesis	1	86	53	8015	0.436524	0.594334	0.563053	SIRT6	1	(+)-JQ-1	1.75845	down	-0.249451
BP	GO:0050905	neuromuscular process	1	86	53	8015	0.436524	0.594334	0.563053	TPP1	1	(+)-JQ-1	1.75845	down	-0.249451
BP	GO:0051384	response to glucocorticoid	1	86	53	8015	0.436524	0.594334	0.563053	FOXO1	1	(+)-JQ-1	1.75845	down	-0.249451
BP	GO:0110020	regulation of actomyosin structure organization	1	86	53	8015	0.436524	0.594334	0.563053	TGFBR1	1	(+)-JQ-1	1.75845	down	-0.249451
BP	GO:1904018	positive regulation of vasculature development	1	86	53	8015	0.436524	0.594334	0.563053	SIRT6	1	(+)-JQ-1	1.75845	down	-0.249451
BP	GO:0001932	regulation of protein phosphorylation	6	86	493	8015	0.436549	0.594334	0.563053	TGFBR1/CD4/F2/RAP2A/FYN/THY1	6	(+)-JQ-1	1.13425	down	-0.249451
BP	GO:0006281	DNA repair	5	86	404	8015	0.438247	0.595939	0.564574	SIRT6/MBD4/XPA/SWI5/EME1	5	(+)-JQ-1	1.15344	down	-0.248279
BP	GO:0006913	nucleocytoplasmic transport	3	86	226	8015	0.438938	0.595939	0.564574	LMNA/PPP3CA/AHCYL1	3	(+)-JQ-1	1.23714	down	-0.248279
BP	GO:0040017	positive regulation of locomotion	3	86	226	8015	0.438938	0.595939	0.564574	TGFBR1/PPP3CA/THY1	3	(+)-JQ-1	1.23714	down	-0.248279
BP	GO:0051169	nuclear transport	3	86	226	8015	0.438938	0.595939	0.564574	LMNA/PPP3CA/AHCYL1	3	(+)-JQ-1	1.23714	down	-0.248279
BP	GO:0007163	establishment or maintenance of cell polarity	2	86	139	8015	0.441619	0.598039	0.566564	MYO9A/LMNA	2	(+)-JQ-1	1.34097	down	-0.246751
BP	GO:0051321	meiotic cell cycle	2	86	139	8015	0.441619	0.598039	0.566564	FOXJ3/EME1	2	(+)-JQ-1	1.34097	down	-0.246751
BP	GO:1905114	cell surface receptor signaling pathway involved in cell-cell signaling	3	86	227	8015	0.441785	0.598039	0.566564	PPP3CA/FZD6/SDHAF2	3	(+)-JQ-1	1.23169	down	-0.246751
BP	GO:0002708	positive regulation of lymphocyte mediated immunity	1	86	54	8015	0.44261	0.598039	0.566564	CD226	1	(+)-JQ-1	1.72588	down	-0.246751
BP	GO:0008277	regulation of G protein-coupled receptor signaling pathway	1	86	54	8015	0.44261	0.598039	0.566564	F2	1	(+)-JQ-1	1.72588	down	-0.246751
BP	GO:0014020	primary neural tube formation	1	86	54	8015	0.44261	0.598039	0.566564	FZD6	1	(+)-JQ-1	1.72588	down	-0.246751
BP	GO:0034341	response to interferon-gamma	1	86	54	8015	0.44261	0.598039	0.566564	SEC61A1	1	(+)-JQ-1	1.72588	down	-0.246751
BP	GO:0006959	humoral immune response	1	86	55	8015	0.448631	0.604056	0.572263	F2	1	(+)-JQ-1	1.6945	down	-0.242404
BP	GO:0009952	anterior/posterior pattern specification	1	86	55	8015	0.448631	0.604056	0.572263	TGFBR1	1	(+)-JQ-1	1.6945	down	-0.242404
BP	GO:0031060	regulation of histone methylation	1	86	55	8015	0.448631	0.604056	0.572263	LMNA	1	(+)-JQ-1	1.6945	down	-0.242404
BP	GO:1903305	regulation of regulated secretory pathway	1	86	55	8015	0.448631	0.604056	0.572263	SYN1	1	(+)-JQ-1	1.6945	down	-0.242404
BP	GO:0022412	cellular process involved in reproduction in multicellular organism	2	86	141	8015	0.448902	0.604056	0.572263	TGFBR1/FOXJ3	2	(+)-JQ-1	1.32195	down	-0.242404
BP	GO:0045017	glycerolipid biosynthetic process	2	86	141	8015	0.448902	0.604056	0.572263	CDIPT/TAMM41	2	(+)-JQ-1	1.32195	down	-0.242404
BP	GO:0001666	response to hypoxia	2	86	142	8015	0.452525	0.608382	0.576362	LMNA/SCAP	2	(+)-JQ-1	1.31264	down	-0.239305
BP	GO:0008652	cellular amino acid biosynthetic process	1	86	56	8015	0.454588	0.608382	0.576362	ENOPH1	1	(+)-JQ-1	1.66424	down	-0.239305
BP	GO:0016064	immunoglobulin mediated immune response	1	86	56	8015	0.454588	0.608382	0.576362	CD226	1	(+)-JQ-1	1.66424	down	-0.239305
BP	GO:0032231	regulation of actin filament bundle assembly	1	86	56	8015	0.454588	0.608382	0.576362	TGFBR1	1	(+)-JQ-1	1.66424	down	-0.239305
BP	GO:0035051	cardiocyte differentiation	1	86	56	8015	0.454588	0.608382	0.576362	LMNA	1	(+)-JQ-1	1.66424	down	-0.239305
BP	GO:0035821	modulation of process of other organism	1	86	56	8015	0.454588	0.608382	0.576362	CD4	1	(+)-JQ-1	1.66424	down	-0.239305
BP	GO:0048041	focal adhesion assembly	1	86	56	8015	0.454588	0.608382	0.576362	THY1	1	(+)-JQ-1	1.66424	down	-0.239305
BP	GO:1903363	negative regulation of cellular protein catabolic process	1	86	56	8015	0.454588	0.608382	0.576362	LAMP3	1	(+)-JQ-1	1.66424	down	-0.239305
BP	GO:0045732	positive regulation of protein catabolic process	2	86	143	8015	0.456134	0.609638	0.577552	SIRT6/FOXO1	2	(+)-JQ-1	1.30346	down	-0.238409
BP	GO:0009896	positive regulation of catabolic process	4	86	322	8015	0.456145	0.609638	0.577552	SIRT6/SCOC/EXOSC5/FOXO1	4	(+)-JQ-1	1.15774	down	-0.238409
BP	GO:0043122	regulation of I-kappaB kinase/NF-kappaB signaling	2	86	144	8015	0.45973	0.613768	0.581464	CD4/FYN	2	(+)-JQ-1	1.29441	down	-0.235477
BP	GO:0009123	nucleoside monophosphate metabolic process	1	86	57	8015	0.460481	0.613768	0.581464	TK1	1	(+)-JQ-1	1.63505	down	-0.235477
BP	GO:0061077	chaperone-mediated protein folding	1	86	57	8015	0.460481	0.613768	0.581464	HSPA13	1	(+)-JQ-1	1.63505	down	-0.235477
BP	GO:1905952	regulation of lipid localization	1	86	57	8015	0.460481	0.613768	0.581464	DBI	1	(+)-JQ-1	1.63505	down	-0.235477
BP	GO:0032102	negative regulation of response to external stimulus	2	86	145	8015	0.463312	0.617123	0.584642	F2/FYN	2	(+)-JQ-1	1.28549	down	-0.23311
BP	GO:0051272	positive regulation of cellular component movement	3	86	235	8015	0.464364	0.617777	0.585262	TGFBR1/PPP3CA/THY1	3	(+)-JQ-1	1.18976	down	-0.232649
BP	GO:0097190	apoptotic signaling pathway	4	86	326	8015	0.465693	0.617777	0.585262	TGFBR1/LMNA/HINT1/FYN	4	(+)-JQ-1	1.14353	down	-0.232649
BP	GO:0003205	cardiac chamber development	1	86	58	8015	0.466312	0.617777	0.585262	TGFBR1	1	(+)-JQ-1	1.60686	down	-0.232649
BP	GO:0019724	B cell mediated immunity	1	86	58	8015	0.466312	0.617777	0.585262	CD226	1	(+)-JQ-1	1.60686	down	-0.232649
BP	GO:0031532	actin cytoskeleton reorganization	1	86	58	8015	0.466312	0.617777	0.585262	RAP2A	1	(+)-JQ-1	1.60686	down	-0.232649
BP	GO:0050680	negative regulation of epithelial cell proliferation	1	86	58	8015	0.466312	0.617777	0.585262	TGFBR1	1	(+)-JQ-1	1.60686	down	-0.232649
BP	GO:1902107	positive regulation of leukocyte differentiation	1	86	58	8015	0.466312	0.617777	0.585262	CD4	1	(+)-JQ-1	1.60686	down	-0.232649
BP	GO:1903708	positive regulation of hemopoiesis	1	86	58	8015	0.466312	0.617777	0.585262	CD4	1	(+)-JQ-1	1.60686	down	-0.232649
BP	GO:0002252	immune effector process	3	86	236	8015	0.467159	0.618484	0.585932	CD226/F2/FYN	3	(+)-JQ-1	1.18472	down	-0.232153
BP	GO:0051270	regulation of cellular component movement	5	86	419	8015	0.470088	0.619998	0.587367	TGFBR1/LMNA/RAP2A/PPP3CA/THY1	5	(+)-JQ-1	1.11214	down	-0.23109
BP	GO:0060429	epithelium development	5	86	419	8015	0.470088	0.619998	0.587367	MYO9A/AKR1C3/SIRT6/TPP1/FZD6	5	(+)-JQ-1	1.11214	down	-0.23109
BP	GO:0031668	cellular response to extracellular stimulus	2	86	147	8015	0.470435	0.619998	0.587367	AKR1C3/FOXO1	2	(+)-JQ-1	1.268	down	-0.23109
BP	GO:0006637	acyl-CoA metabolic process	1	86	59	8015	0.47208	0.619998	0.587367	HSD17B12	1	(+)-JQ-1	1.57962	down	-0.23109
BP	GO:0030038	contractile actin filament bundle assembly	1	86	59	8015	0.47208	0.619998	0.587367	TGFBR1	1	(+)-JQ-1	1.57962	down	-0.23109
BP	GO:0031124	mRNA 3'-end processing	1	86	59	8015	0.47208	0.619998	0.587367	AHCYL1	1	(+)-JQ-1	1.57962	down	-0.23109
BP	GO:0034644	cellular response to UV	1	86	59	8015	0.47208	0.619998	0.587367	XPA	1	(+)-JQ-1	1.57962	down	-0.23109
BP	GO:0035383	thioester metabolic process	1	86	59	8015	0.47208	0.619998	0.587367	HSD17B12	1	(+)-JQ-1	1.57962	down	-0.23109
BP	GO:0043149	stress fiber assembly	1	86	59	8015	0.47208	0.619998	0.587367	TGFBR1	1	(+)-JQ-1	1.57962	down	-0.23109
BP	GO:0051224	negative regulation of protein transport	1	86	59	8015	0.47208	0.619998	0.587367	PPP3CA	1	(+)-JQ-1	1.57962	down	-0.23109
BP	GO:0098739	import across plasma membrane	1	86	59	8015	0.47208	0.619998	0.587367	FYN	1	(+)-JQ-1	1.57962	down	-0.23109
BP	GO:2000779	regulation of double-strand break repair	1	86	59	8015	0.47208	0.619998	0.587367	SIRT6	1	(+)-JQ-1	1.57962	down	-0.23109
BP	GO:0006820	anion transport	2	86	148	8015	0.473976	0.621246	0.588549	AKR1C4/AHCYL1	2	(+)-JQ-1	1.25943	down	-0.230217
BP	GO:0030111	regulation of Wnt signaling pathway	2	86	148	8015	0.473976	0.621246	0.588549	FZD6/SDHAF2	2	(+)-JQ-1	1.25943	down	-0.230217
BP	GO:1902533	positive regulation of intracellular signal transduction	5	86	422	8015	0.476398	0.624005	0.591163	TGFBR1/CD4/F2/AKR1C3/FYN	5	(+)-JQ-1	1.10424	down	-0.228293
BP	GO:0001841	neural tube formation	1	86	60	8015	0.477787	0.624164	0.591313	FZD6	1	(+)-JQ-1	1.55329	down	-0.228182
BP	GO:0042157	lipoprotein metabolic process	1	86	60	8015	0.477787	0.624164	0.591313	DBI	1	(+)-JQ-1	1.55329	down	-0.228182
BP	GO:0070301	cellular response to hydrogen peroxide	1	86	60	8015	0.477787	0.624164	0.591313	FOXO1	1	(+)-JQ-1	1.55329	down	-0.228182
BP	GO:0097581	lamellipodium organization	1	86	60	8015	0.477787	0.624164	0.591313	PLEKHO1	1	(+)-JQ-1	1.55329	down	-0.228182
BP	GO:0031396	regulation of protein ubiquitination	2	86	150	8015	0.481016	0.627967	0.594916	TGFBR1/FYN	2	(+)-JQ-1	1.24264	down	-0.225544
BP	GO:0007044	cell-substrate junction assembly	1	86	61	8015	0.483432	0.628621	0.595536	THY1	1	(+)-JQ-1	1.52783	down	-0.225092
BP	GO:0008637	apoptotic mitochondrial changes	1	86	61	8015	0.483432	0.628621	0.595536	LMNA	1	(+)-JQ-1	1.52783	down	-0.225092
BP	GO:0032436	positive regulation of proteasomal ubiquitin-dependent protein catabolic process	1	86	61	8015	0.483432	0.628621	0.595536	SIRT6	1	(+)-JQ-1	1.52783	down	-0.225092
BP	GO:0061351	neural precursor cell proliferation	1	86	61	8015	0.483432	0.628621	0.595536	FZD6	1	(+)-JQ-1	1.52783	down	-0.225092
BP	GO:0106027	neuron projection organization	1	86	61	8015	0.483432	0.628621	0.595536	FYN	1	(+)-JQ-1	1.52783	down	-0.225092
BP	GO:1903034	regulation of response to wounding	1	86	61	8015	0.483432	0.628621	0.595536	F2	1	(+)-JQ-1	1.52783	down	-0.225092
BP	GO:0036293	response to decreased oxygen levels	2	86	151	8015	0.484515	0.628784	0.59569	LMNA/SCAP	2	(+)-JQ-1	1.23441	down	-0.224979
BP	GO:0050878	regulation of body fluid levels	2	86	151	8015	0.484515	0.628784	0.59569	F2/FZD6	2	(+)-JQ-1	1.23441	down	-0.224979
BP	GO:0045861	negative regulation of proteolysis	2	86	152	8015	0.488	0.630009	0.59685	F2/LAMP3	2	(+)-JQ-1	1.22629	down	-0.224135
BP	GO:1901293	nucleoside phosphate biosynthetic process	2	86	152	8015	0.488	0.630009	0.59685	HSD17B12/TK1	2	(+)-JQ-1	1.22629	down	-0.224135
BP	GO:0001764	neuron migration	1	86	62	8015	0.489017	0.630009	0.59685	FYN	1	(+)-JQ-1	1.50319	down	-0.224135
BP	GO:0001838	embryonic epithelial tube formation	1	86	62	8015	0.489017	0.630009	0.59685	FZD6	1	(+)-JQ-1	1.50319	down	-0.224135
BP	GO:0002705	positive regulation of leukocyte mediated immunity	1	86	62	8015	0.489017	0.630009	0.59685	CD226	1	(+)-JQ-1	1.50319	down	-0.224135
BP	GO:0007519	skeletal muscle tissue development	1	86	62	8015	0.489017	0.630009	0.59685	PPP3CA	1	(+)-JQ-1	1.50319	down	-0.224135
BP	GO:0014074	response to purine-containing compound	1	86	62	8015	0.489017	0.630009	0.59685	PTPRN	1	(+)-JQ-1	1.50319	down	-0.224135
BP	GO:0015748	organophosphate ester transport	1	86	62	8015	0.489017	0.630009	0.59685	DBI	1	(+)-JQ-1	1.50319	down	-0.224135
BP	GO:0032355	response to estradiol	1	86	62	8015	0.489017	0.630009	0.59685	MBD4	1	(+)-JQ-1	1.50319	down	-0.224135
BP	GO:0035195	gene silencing by miRNA	1	86	62	8015	0.489017	0.630009	0.59685	PPP3CA	1	(+)-JQ-1	1.50319	down	-0.224135
BP	GO:1904950	negative regulation of establishment of protein localization	1	86	62	8015	0.489017	0.630009	0.59685	PPP3CA	1	(+)-JQ-1	1.50319	down	-0.224135
BP	GO:0030855	epithelial cell differentiation	3	86	244	8015	0.489296	0.630009	0.59685	MYO9A/AKR1C3/TPP1	3	(+)-JQ-1	1.14587	down	-0.224135
BP	GO:0043410	positive regulation of MAPK cascade	2	86	153	8015	0.49147	0.630992	0.597782	TGFBR1/CD4	2	(+)-JQ-1	1.21827	down	-0.223457
BP	GO:0046649	lymphocyte activation	4	86	337	8015	0.491645	0.630992	0.597782	CD4/PPP3CA/FYN/THY1	4	(+)-JQ-1	1.1062	down	-0.223457
BP	GO:0001824	blastocyst development	1	86	63	8015	0.494543	0.630992	0.597782	TGFBR1	1	(+)-JQ-1	1.47933	down	-0.223457
BP	GO:0010977	negative regulation of neuron projection development	1	86	63	8015	0.494543	0.630992	0.597782	THY1	1	(+)-JQ-1	1.47933	down	-0.223457
BP	GO:0019395	fatty acid oxidation	1	86	63	8015	0.494543	0.630992	0.597782	ACAD10	1	(+)-JQ-1	1.47933	down	-0.223457
BP	GO:0034440	lipid oxidation	1	86	63	8015	0.494543	0.630992	0.597782	ACAD10	1	(+)-JQ-1	1.47933	down	-0.223457
BP	GO:0043200	response to amino acid	1	86	63	8015	0.494543	0.630992	0.597782	FYN	1	(+)-JQ-1	1.47933	down	-0.223457
BP	GO:0044773	mitotic DNA damage checkpoint	1	86	63	8015	0.494543	0.630992	0.597782	EME1	1	(+)-JQ-1	1.47933	down	-0.223457
BP	GO:0048736	appendage development	1	86	63	8015	0.494543	0.630992	0.597782	FZD6	1	(+)-JQ-1	1.47933	down	-0.223457
BP	GO:0060173	limb development	1	86	63	8015	0.494543	0.630992	0.597782	FZD6	1	(+)-JQ-1	1.47933	down	-0.223457
BP	GO:0060996	dendritic spine development	1	86	63	8015	0.494543	0.630992	0.597782	ITSN1	1	(+)-JQ-1	1.47933	down	-0.223457
BP	GO:0002443	leukocyte mediated immunity	2	86	154	8015	0.494925	0.630992	0.597782	CD226/F2	2	(+)-JQ-1	1.21036	down	-0.223457
BP	GO:0044403	biological process involved in symbiotic interaction	2	86	154	8015	0.494925	0.630992	0.597782	CD4/F2	2	(+)-JQ-1	1.21036	down	-0.223457
BP	GO:1903050	regulation of proteolysis involved in cellular protein catabolic process	2	86	154	8015	0.494925	0.630992	0.597782	SIRT6/LAMP3	2	(+)-JQ-1	1.21036	down	-0.223457
BP	GO:0072359	circulatory system development	5	86	431	8015	0.495185	0.630992	0.597782	ANKS6/TGFBR1/LMNA/SIRT6/THY1	5	(+)-JQ-1	1.08118	down	-0.223457
BP	GO:0019221	cytokine-mediated signaling pathway	2	86	155	8015	0.498366	0.633452	0.600113	CD4/PTPRN	2	(+)-JQ-1	1.20255	down	-0.221767
BP	GO:0034329	cell junction assembly	2	86	155	8015	0.498366	0.633452	0.600113	MYO9A/THY1	2	(+)-JQ-1	1.20255	down	-0.221767
BP	GO:0032504	multicellular organism reproduction	4	86	340	8015	0.498639	0.633452	0.600113	TGFBR1/HERPUD2/FOXJ3/PTPRN	4	(+)-JQ-1	1.09644	down	-0.221767
BP	GO:0048609	multicellular organismal reproductive process	4	86	340	8015	0.498639	0.633452	0.600113	TGFBR1/HERPUD2/FOXJ3/PTPRN	4	(+)-JQ-1	1.09644	down	-0.221767
BP	GO:0001952	regulation of cell-matrix adhesion	1	86	64	8015	0.500009	0.633452	0.600113	THY1	1	(+)-JQ-1	1.45621	down	-0.221767
BP	GO:0006278	RNA-dependent DNA biosynthetic process	1	86	64	8015	0.500009	0.633452	0.600113	TEP1	1	(+)-JQ-1	1.45621	down	-0.221767
BP	GO:0031058	positive regulation of histone modification	1	86	64	8015	0.500009	0.633452	0.600113	LMNA	1	(+)-JQ-1	1.45621	down	-0.221767
BP	GO:0045185	maintenance of protein location	1	86	64	8015	0.500009	0.633452	0.600113	CD4	1	(+)-JQ-1	1.45621	down	-0.221767
BP	GO:0048675	axon extension	1	86	64	8015	0.500009	0.633452	0.600113	ZFYVE27	1	(+)-JQ-1	1.45621	down	-0.221767
BP	GO:0048568	embryonic organ development	2	86	156	8015	0.501792	0.635303	0.601866	TGFBR1/FZD6	2	(+)-JQ-1	1.19484	down	-0.2205
BP	GO:0071396	cellular response to lipid	3	86	249	8015	0.502911	0.63631	0.60282	AKR1C3/AKR1C4/FOXO1	3	(+)-JQ-1	1.12286	down	-0.219813
BP	GO:0060538	skeletal muscle organ development	1	86	65	8015	0.505417	0.638251	0.604659	PPP3CA	1	(+)-JQ-1	1.43381	down	-0.218489
BP	GO:0072175	epithelial tube formation	1	86	65	8015	0.505417	0.638251	0.604659	FZD6	1	(+)-JQ-1	1.43381	down	-0.218489
BP	GO:1905477	positive regulation of protein localization to membrane	1	86	65	8015	0.505417	0.638251	0.604659	FYN	1	(+)-JQ-1	1.43381	down	-0.218489
BP	GO:0002700	regulation of production of molecular mediator of immune response	1	86	66	8015	0.510768	0.641308	0.607555	CD226	1	(+)-JQ-1	1.41209	down	-0.216414
BP	GO:0006906	vesicle fusion	1	86	66	8015	0.510768	0.641308	0.607555	RAB8B	1	(+)-JQ-1	1.41209	down	-0.216414
BP	GO:0007224	smoothened signaling pathway	1	86	66	8015	0.510768	0.641308	0.607555	ARMC9	1	(+)-JQ-1	1.41209	down	-0.216414
BP	GO:0032543	mitochondrial translation	1	86	66	8015	0.510768	0.641308	0.607555	YARS2	1	(+)-JQ-1	1.41209	down	-0.216414
BP	GO:0043524	negative regulation of neuron apoptotic process	1	86	66	8015	0.510768	0.641308	0.607555	FYN	1	(+)-JQ-1	1.41209	down	-0.216414
BP	GO:0048705	skeletal system morphogenesis	1	86	66	8015	0.510768	0.641308	0.607555	TGFBR1	1	(+)-JQ-1	1.41209	down	-0.216414
BP	GO:0050000	chromosome localization	1	86	66	8015	0.510768	0.641308	0.607555	LMNA	1	(+)-JQ-1	1.41209	down	-0.216414
BP	GO:0071482	cellular response to light stimulus	1	86	66	8015	0.510768	0.641308	0.607555	XPA	1	(+)-JQ-1	1.41209	down	-0.216414
BP	GO:0090630	activation of GTPase activity	1	86	66	8015	0.510768	0.641308	0.607555	EVI5L	1	(+)-JQ-1	1.41209	down	-0.216414
BP	GO:0007249	I-kappaB kinase/NF-kappaB signaling	2	86	159	8015	0.511983	0.642424	0.608612	CD4/FYN	2	(+)-JQ-1	1.1723	down	-0.215659
BP	GO:0001568	blood vessel development	3	86	253	8015	0.513673	0.64385	0.609963	TGFBR1/SIRT6/THY1	3	(+)-JQ-1	1.10511	down	-0.214696
BP	GO:0002685	regulation of leukocyte migration	1	86	67	8015	0.516061	0.64385	0.609963	THY1	1	(+)-JQ-1	1.39101	down	-0.214696
BP	GO:0016331	morphogenesis of embryonic epithelium	1	86	67	8015	0.516061	0.64385	0.609963	FZD6	1	(+)-JQ-1	1.39101	down	-0.214696
BP	GO:0035194	post-transcriptional gene silencing by RNA	1	86	67	8015	0.516061	0.64385	0.609963	PPP3CA	1	(+)-JQ-1	1.39101	down	-0.214696
BP	GO:0044774	mitotic DNA integrity checkpoint	1	86	67	8015	0.516061	0.64385	0.609963	EME1	1	(+)-JQ-1	1.39101	down	-0.214696
BP	GO:0046328	regulation of JNK cascade	1	86	67	8015	0.516061	0.64385	0.609963	RAP2A	1	(+)-JQ-1	1.39101	down	-0.214696
BP	GO:0046718	viral entry into host cell	1	86	67	8015	0.516061	0.64385	0.609963	CD4	1	(+)-JQ-1	1.39101	down	-0.214696
BP	GO:0120034	positive regulation of plasma membrane bounded cell projection assembly	1	86	67	8015	0.516061	0.64385	0.609963	TGFBR1	1	(+)-JQ-1	1.39101	down	-0.214696
BP	GO:2000060	positive regulation of ubiquitin-dependent protein catabolic process	1	86	67	8015	0.516061	0.64385	0.609963	SIRT6	1	(+)-JQ-1	1.39101	down	-0.214696
BP	GO:0000018	regulation of DNA recombination	1	86	68	8015	0.521297	0.64915	0.614984	SIRT6	1	(+)-JQ-1	1.37055	down	-0.211136
BP	GO:0106106	cold-induced thermogenesis	1	86	68	8015	0.521297	0.64915	0.614984	SIRT6	1	(+)-JQ-1	1.37055	down	-0.211136
BP	GO:0120161	regulation of cold-induced thermogenesis	1	86	68	8015	0.521297	0.64915	0.614984	SIRT6	1	(+)-JQ-1	1.37055	down	-0.211136
BP	GO:0009416	response to light stimulus	2	86	162	8015	0.522038	0.649662	0.615469	REEP6/XPA	2	(+)-JQ-1	1.15059	down	-0.210794
BP	GO:0016441	posttranscriptional gene silencing	1	86	69	8015	0.526477	0.653947	0.619529	PPP3CA	1	(+)-JQ-1	1.35069	down	-0.207938
BP	GO:0090174	organelle membrane fusion	1	86	69	8015	0.526477	0.653947	0.619529	RAB8B	1	(+)-JQ-1	1.35069	down	-0.207938
BP	GO:0040007	growth	5	86	447	8015	0.527978	0.655398	0.620903	TGFBR1/F2/SIRT6/ZFYVE27/PPP3CA	5	(+)-JQ-1	1.04248	down	-0.206976
BP	GO:0031589	cell-substrate adhesion	2	86	164	8015	0.528666	0.655838	0.62132	HSD17B12/THY1	2	(+)-JQ-1	1.13656	down	-0.206684
BP	GO:0006814	sodium ion transport	1	86	70	8015	0.531602	0.656999	0.62242	AHCYL1	1	(+)-JQ-1	1.3314	down	-0.205916
BP	GO:0008203	cholesterol metabolic process	1	86	70	8015	0.531602	0.656999	0.62242	SCAP	1	(+)-JQ-1	1.3314	down	-0.205916
BP	GO:0048639	positive regulation of developmental growth	1	86	70	8015	0.531602	0.656999	0.62242	ZFYVE27	1	(+)-JQ-1	1.3314	down	-0.205916
BP	GO:0051101	regulation of DNA binding	1	86	70	8015	0.531602	0.656999	0.62242	GZMA	1	(+)-JQ-1	1.3314	down	-0.205916
BP	GO:0061157	mRNA destabilization	1	86	70	8015	0.531602	0.656999	0.62242	EXOSC5	1	(+)-JQ-1	1.3314	down	-0.205916
BP	GO:0071456	cellular response to hypoxia	1	86	70	8015	0.531602	0.656999	0.62242	LMNA	1	(+)-JQ-1	1.3314	down	-0.205916
BP	GO:0002684	positive regulation of immune system process	4	86	355	8015	0.532987	0.658297	0.62365	CD4/CD226/FYN/THY1	4	(+)-JQ-1	1.05011	down	-0.205059
BP	GO:0032204	regulation of telomere maintenance	1	86	71	8015	0.536672	0.661191	0.626392	SIRT6	1	(+)-JQ-1	1.31264	down	-0.203154
BP	GO:0045165	cell fate commitment	1	86	71	8015	0.536672	0.661191	0.626392	TGFBR1	1	(+)-JQ-1	1.31264	down	-0.203154
BP	GO:0050866	negative regulation of cell activation	1	86	71	8015	0.536672	0.661191	0.626392	F2	1	(+)-JQ-1	1.31264	down	-0.203154
BP	GO:2001235	positive regulation of apoptotic signaling pathway	1	86	71	8015	0.536672	0.661191	0.626392	TGFBR1	1	(+)-JQ-1	1.31264	down	-0.203154
BP	GO:0002831	regulation of response to biotic stimulus	2	86	167	8015	0.538492	0.662604	0.62773	CD226/FYN	2	(+)-JQ-1	1.11614	down	-0.202227
BP	GO:0002706	regulation of lymphocyte mediated immunity	1	86	72	8015	0.541688	0.663223	0.628317	CD226	1	(+)-JQ-1	1.29441	down	-0.201821
BP	GO:0035148	tube formation	1	86	72	8015	0.541688	0.663223	0.628317	FZD6	1	(+)-JQ-1	1.29441	down	-0.201821
BP	GO:0044409	entry into host	1	86	72	8015	0.541688	0.663223	0.628317	CD4	1	(+)-JQ-1	1.29441	down	-0.201821
BP	GO:0050779	RNA destabilization	1	86	72	8015	0.541688	0.663223	0.628317	EXOSC5	1	(+)-JQ-1	1.29441	down	-0.201821
BP	GO:0050796	regulation of insulin secretion	1	86	72	8015	0.541688	0.663223	0.628317	PPP3CA	1	(+)-JQ-1	1.29441	down	-0.201821
BP	GO:0061014	positive regulation of mRNA catabolic process	1	86	72	8015	0.541688	0.663223	0.628317	EXOSC5	1	(+)-JQ-1	1.29441	down	-0.201821
BP	GO:0061448	connective tissue development	1	86	72	8015	0.541688	0.663223	0.628317	TGFBR1	1	(+)-JQ-1	1.29441	down	-0.201821
BP	GO:2001252	positive regulation of chromosome organization	1	86	72	8015	0.541688	0.663223	0.628317	SIRT6	1	(+)-JQ-1	1.29441	down	-0.201821
BP	GO:0001101	response to acid chemical	1	86	73	8015	0.546651	0.666399	0.631326	FYN	1	(+)-JQ-1	1.27668	down	-0.199746
BP	GO:0007411	axon guidance	1	86	73	8015	0.546651	0.666399	0.631326	FYN	1	(+)-JQ-1	1.27668	down	-0.199746
BP	GO:0008286	insulin receptor signaling pathway	1	86	73	8015	0.546651	0.666399	0.631326	FOXO1	1	(+)-JQ-1	1.27668	down	-0.199746
BP	GO:0009062	fatty acid catabolic process	1	86	73	8015	0.546651	0.666399	0.631326	ACAD10	1	(+)-JQ-1	1.27668	down	-0.199746
BP	GO:0097485	neuron projection guidance	1	86	73	8015	0.546651	0.666399	0.631326	FYN	1	(+)-JQ-1	1.27668	down	-0.199746
BP	GO:1902600	proton transmembrane transport	1	86	73	8015	0.546651	0.666399	0.631326	UQCRH	1	(+)-JQ-1	1.27668	down	-0.199746
BP	GO:1990845	adaptive thermogenesis	1	86	73	8015	0.546651	0.666399	0.631326	SIRT6	1	(+)-JQ-1	1.27668	down	-0.199746
BP	GO:0006914	autophagy	4	86	363	8015	0.550845	0.669897	0.634639	IFT88/LAMP3/SCOC/FOXO1	4	(+)-JQ-1	1.02697	down	-0.197473
BP	GO:0061919	process utilizing autophagic mechanism	4	86	363	8015	0.550845	0.669897	0.634639	IFT88/LAMP3/SCOC/FOXO1	4	(+)-JQ-1	1.02697	down	-0.197473
BP	GO:0009913	epidermal cell differentiation	1	86	74	8015	0.55156	0.669897	0.634639	AKR1C3	1	(+)-JQ-1	1.25943	down	-0.197473
BP	GO:0016125	sterol metabolic process	1	86	74	8015	0.55156	0.669897	0.634639	SCAP	1	(+)-JQ-1	1.25943	down	-0.197473
BP	GO:0051304	chromosome separation	1	86	74	8015	0.55156	0.669897	0.634639	EME1	1	(+)-JQ-1	1.25943	down	-0.197473
BP	GO:2001056	positive regulation of cysteine-type endopeptidase activity	1	86	74	8015	0.55156	0.669897	0.634639	FYN	1	(+)-JQ-1	1.25943	down	-0.197473
BP	GO:0016197	endosomal transport	2	86	172	8015	0.55456	0.673126	0.637698	ITSN1/YKT6	2	(+)-JQ-1	1.08369	down	-0.195385
BP	GO:0043086	negative regulation of catalytic activity	4	86	365	8015	0.555255	0.673555	0.638104	GZMA/LAMP3/PTPRN2/THY1	4	(+)-JQ-1	1.02134	down	-0.195108
BP	GO:0000045	autophagosome assembly	1	86	75	8015	0.556416	0.673718	0.63826	IFT88	1	(+)-JQ-1	1.24264	down	-0.195003
BP	GO:0002274	myeloid leukocyte activation	1	86	75	8015	0.556416	0.673718	0.63826	CD226	1	(+)-JQ-1	1.24264	down	-0.195003
BP	GO:0001944	vasculature development	3	86	271	8015	0.560554	0.677454	0.641798	TGFBR1/SIRT6/THY1	3	(+)-JQ-1	1.03171	down	-0.192601
BP	GO:0042147	retrograde transport, endosome to Golgi	1	86	76	8015	0.561221	0.677454	0.641798	YKT6	1	(+)-JQ-1	1.22629	down	-0.192601
BP	GO:0046942	carboxylic acid transport	1	86	76	8015	0.561221	0.677454	0.641798	AKR1C4	1	(+)-JQ-1	1.22629	down	-0.192601
BP	GO:0098657	import into cell	1	86	76	8015	0.561221	0.677454	0.641798	FYN	1	(+)-JQ-1	1.22629	down	-0.192601
BP	GO:1901888	regulation of cell junction assembly	1	86	76	8015	0.561221	0.677454	0.641798	THY1	1	(+)-JQ-1	1.22629	down	-0.192601
BP	GO:0002683	negative regulation of immune system process	2	86	175	8015	0.564013	0.679991	0.644202	FYN/THY1	2	(+)-JQ-1	1.06512	down	-0.190978
BP	GO:1903362	regulation of cellular protein catabolic process	2	86	175	8015	0.564013	0.679991	0.644202	SIRT6/LAMP3	2	(+)-JQ-1	1.06512	down	-0.190978
BP	GO:0006661	phosphatidylinositol biosynthetic process	1	86	77	8015	0.565974	0.681357	0.645496	CDIPT	1	(+)-JQ-1	1.21036	down	-0.190106
BP	GO:0045216	cell-cell junction organization	1	86	77	8015	0.565974	0.681357	0.645496	TGFBR1	1	(+)-JQ-1	1.21036	down	-0.190106
BP	GO:0030162	regulation of proteolysis	4	86	370	8015	0.566184	0.681357	0.645496	F2/SIRT6/LAMP3/FYN	4	(+)-JQ-1	1.00754	down	-0.190106
BP	GO:1903320	regulation of protein modification by small protein conjugation or removal	2	86	176	8015	0.567132	0.682082	0.646183	TGFBR1/FYN	2	(+)-JQ-1	1.05906	down	-0.189644
BP	GO:0036294	cellular response to decreased oxygen levels	1	86	78	8015	0.570676	0.685089	0.649032	LMNA	1	(+)-JQ-1	1.19484	down	-0.187734
BP	GO:0072329	monocarboxylic acid catabolic process	1	86	78	8015	0.570676	0.685089	0.649032	ACAD10	1	(+)-JQ-1	1.19484	down	-0.187734
BP	GO:0006643	membrane lipid metabolic process	1	86	79	8015	0.575328	0.688995	0.652732	FUCA1	1	(+)-JQ-1	1.17972	down	-0.185265
BP	GO:0031047	gene silencing by RNA	1	86	79	8015	0.575328	0.688995	0.652732	PPP3CA	1	(+)-JQ-1	1.17972	down	-0.185265
BP	GO:1901800	positive regulation of proteasomal protein catabolic process	1	86	79	8015	0.575328	0.688995	0.652732	SIRT6	1	(+)-JQ-1	1.17972	down	-0.185265
BP	GO:1905037	autophagosome organization	1	86	79	8015	0.575328	0.688995	0.652732	IFT88	1	(+)-JQ-1	1.17972	down	-0.185265
BP	GO:0051347	positive regulation of transferase activity	3	86	278	8015	0.578056	0.691563	0.655165	CD4/F2/DBI	3	(+)-JQ-1	1.00573	down	-0.183649
BP	GO:0021915	neural tube development	1	86	80	8015	0.57993	0.691563	0.655165	FZD6	1	(+)-JQ-1	1.16497	down	-0.183649
BP	GO:0033865	nucleoside bisphosphate metabolic process	1	86	80	8015	0.57993	0.691563	0.655165	HSD17B12	1	(+)-JQ-1	1.16497	down	-0.183649
BP	GO:0033875	ribonucleoside bisphosphate metabolic process	1	86	80	8015	0.57993	0.691563	0.655165	HSD17B12	1	(+)-JQ-1	1.16497	down	-0.183649
BP	GO:0034032	purine nucleoside bisphosphate metabolic process	1	86	80	8015	0.57993	0.691563	0.655165	HSD17B12	1	(+)-JQ-1	1.16497	down	-0.183649
BP	GO:0034502	protein localization to chromosome	1	86	80	8015	0.57993	0.691563	0.655165	TPP1	1	(+)-JQ-1	1.16497	down	-0.183649
BP	GO:0071248	cellular response to metal ion	1	86	80	8015	0.57993	0.691563	0.655165	AKR1C3	1	(+)-JQ-1	1.16497	down	-0.183649
BP	GO:0033002	muscle cell proliferation	1	86	81	8015	0.584483	0.696149	0.65951	TGFBR1	1	(+)-JQ-1	1.15059	down	-0.180779
BP	GO:0051053	negative regulation of DNA metabolic process	1	86	81	8015	0.584483	0.696149	0.65951	GZMA	1	(+)-JQ-1	1.15059	down	-0.180779
BP	GO:0052548	regulation of endopeptidase activity	2	86	182	8015	0.585517	0.69696	0.660278	LAMP3/FYN	2	(+)-JQ-1	1.02415	down	-0.180273
BP	GO:0060341	regulation of cellular localization	5	86	477	8015	0.586888	0.69817	0.661424	F2/LMNA/REEP6/FYN/THY1	5	(+)-JQ-1	0.976915	down	-0.17952
BP	GO:0071496	cellular response to external stimulus	2	86	184	8015	0.591518	0.703253	0.66624	AKR1C3/FOXO1	2	(+)-JQ-1	1.01302	down	-0.176369
BP	GO:0071363	cellular response to growth factor stimulus	3	86	284	8015	0.592715	0.703819	0.666776	TGFBR1/ZFYVE27/FYN	3	(+)-JQ-1	0.984482	down	-0.17602
BP	GO:0007569	cell aging	1	86	83	8015	0.593442	0.703819	0.666776	LMNA	1	(+)-JQ-1	1.12286	down	-0.17602
BP	GO:0043409	negative regulation of MAPK cascade	1	86	83	8015	0.593442	0.703819	0.666776	FOXO1	1	(+)-JQ-1	1.12286	down	-0.17602
BP	GO:0071214	cellular response to abiotic stimulus	2	86	185	8015	0.594495	0.703819	0.666776	XPA/SWI5	2	(+)-JQ-1	1.00754	down	-0.17602
BP	GO:0104004	cellular response to environmental stimulus	2	86	185	8015	0.594495	0.703819	0.666776	XPA/SWI5	2	(+)-JQ-1	1.00754	down	-0.17602
BP	GO:1903829	positive regulation of cellular protein localization	2	86	185	8015	0.594495	0.703819	0.666776	F2/FYN	2	(+)-JQ-1	1.00754	down	-0.17602
BP	GO:0050776	regulation of immune response	4	86	384	8015	0.596007	0.705186	0.668071	CD4/CD226/FYN/THY1	4	(+)-JQ-1	0.970809	down	-0.175178
BP	GO:0006892	post-Golgi vesicle-mediated transport	1	86	84	8015	0.59785	0.706518	0.669333	SCAMP1	1	(+)-JQ-1	1.1095	down	-0.174358
BP	GO:0007584	response to nutrient	1	86	84	8015	0.59785	0.706518	0.669333	AKR1C3	1	(+)-JQ-1	1.1095	down	-0.174358
BP	GO:0010001	glial cell differentiation	1	86	85	8015	0.602211	0.710431	0.673039	F2	1	(+)-JQ-1	1.09644	down	-0.171959
BP	GO:0010950	positive regulation of endopeptidase activity	1	86	85	8015	0.602211	0.710431	0.673039	FYN	1	(+)-JQ-1	1.09644	down	-0.171959
BP	GO:0035295	tube development	4	86	387	8015	0.602243	0.710431	0.673039	TGFBR1/SIRT6/FZD6/THY1	4	(+)-JQ-1	0.963283	down	-0.171959
BP	GO:0001819	positive regulation of cytokine production	2	86	188	8015	0.603329	0.711286	0.67385	CD4/CD226	2	(+)-JQ-1	0.991465	down	-0.171437
BP	GO:0042098	T cell proliferation	1	86	86	8015	0.606525	0.714199	0.676609	FYN	1	(+)-JQ-1	1.08369	down	-0.169662
BP	GO:0051017	actin filament bundle assembly	1	86	86	8015	0.606525	0.714199	0.676609	TGFBR1	1	(+)-JQ-1	1.08369	down	-0.169662
BP	GO:0007254	JNK cascade	1	86	87	8015	0.610793	0.717937	0.68015	RAP2A	1	(+)-JQ-1	1.07124	down	-0.167395
BP	GO:0010976	positive regulation of neuron projection development	1	86	87	8015	0.610793	0.717937	0.68015	FYN	1	(+)-JQ-1	1.07124	down	-0.167395
BP	GO:1903052	positive regulation of proteolysis involved in cellular protein catabolic process	1	86	87	8015	0.610793	0.717937	0.68015	SIRT6	1	(+)-JQ-1	1.07124	down	-0.167395
BP	GO:0019058	viral life cycle	2	86	192	8015	0.614885	0.721178	0.683221	CD4/LAMP3	2	(+)-JQ-1	0.970809	down	-0.165439
BP	GO:0002440	production of molecular mediator of immune response	1	86	88	8015	0.615015	0.721178	0.683221	CD226	1	(+)-JQ-1	1.05906	down	-0.165439
BP	GO:0043433	negative regulation of DNA-binding transcription factor activity	1	86	88	8015	0.615015	0.721178	0.683221	FZD6	1	(+)-JQ-1	1.05906	down	-0.165439
BP	GO:0061572	actin filament bundle organization	1	86	88	8015	0.615015	0.721178	0.683221	TGFBR1	1	(+)-JQ-1	1.05906	down	-0.165439
BP	GO:0007276	gamete generation	3	86	294	8015	0.616423	0.72197	0.683972	TGFBR1/HERPUD2/FOXJ3	3	(+)-JQ-1	0.950997	down	-0.164962
BP	GO:0002573	myeloid leukocyte differentiation	1	86	89	8015	0.619191	0.723921	0.68582	CD4	1	(+)-JQ-1	1.04716	down	-0.16379
BP	GO:0050777	negative regulation of immune response	1	86	89	8015	0.619191	0.723921	0.68582	FYN	1	(+)-JQ-1	1.04716	down	-0.16379
BP	GO:0052126	movement in host environment	1	86	89	8015	0.619191	0.723921	0.68582	CD4	1	(+)-JQ-1	1.04716	down	-0.16379
BP	GO:0052547	regulation of peptidase activity	2	86	194	8015	0.620568	0.7251	0.686937	LAMP3/FYN	2	(+)-JQ-1	0.960801	down	-0.163083
BP	GO:0045444	fat cell differentiation	1	86	90	8015	0.623323	0.727064	0.688798	FOXO1	1	(+)-JQ-1	1.03553	down	-0.161908
BP	GO:1990138	neuron projection extension	1	86	90	8015	0.623323	0.727064	0.688798	ZFYVE27	1	(+)-JQ-1	1.03553	down	-0.161908
BP	GO:0070848	response to growth factor	3	86	297	8015	0.623356	0.727064	0.688798	TGFBR1/ZFYVE27/FYN	3	(+)-JQ-1	0.941391	down	-0.161908
BP	GO:0000077	DNA damage checkpoint	1	86	91	8015	0.627411	0.729203	0.690824	EME1	1	(+)-JQ-1	1.02415	down	-0.160632
BP	GO:0034968	histone lysine methylation	1	86	91	8015	0.627411	0.729203	0.690824	LMNA	1	(+)-JQ-1	1.02415	down	-0.160632
BP	GO:0046488	phosphatidylinositol metabolic process	1	86	91	8015	0.627411	0.729203	0.690824	CDIPT	1	(+)-JQ-1	1.02415	down	-0.160632
BP	GO:0048284	organelle fusion	1	86	91	8015	0.627411	0.729203	0.690824	RAB8B	1	(+)-JQ-1	1.02415	down	-0.160632
BP	GO:0090092	regulation of transmembrane receptor protein serine/threonine kinase signaling pathway	1	86	91	8015	0.627411	0.729203	0.690824	TGFBR1	1	(+)-JQ-1	1.02415	down	-0.160632
BP	GO:0034097	response to cytokine	4	86	400	8015	0.628606	0.730161	0.691732	CD4/SEC61A1/LAMP3/PTPRN	4	(+)-JQ-1	0.931977	down	-0.160062
BP	GO:0006282	regulation of DNA repair	1	86	92	8015	0.631455	0.731745	0.693232	SIRT6	1	(+)-JQ-1	1.01302	down	-0.159122
BP	GO:0007179	transforming growth factor beta receptor signaling pathway	1	86	92	8015	0.631455	0.731745	0.693232	TGFBR1	1	(+)-JQ-1	1.01302	down	-0.159122
BP	GO:0009266	response to temperature stimulus	1	86	92	8015	0.631455	0.731745	0.693232	FOXO1	1	(+)-JQ-1	1.01302	down	-0.159122
BP	GO:0030010	establishment of cell polarity	1	86	92	8015	0.631455	0.731745	0.693232	MYO9A	1	(+)-JQ-1	1.01302	down	-0.159122
BP	GO:0045862	positive regulation of proteolysis	2	86	199	8015	0.634496	0.73379	0.69517	SIRT6/FYN	2	(+)-JQ-1	0.93666	down	-0.157909
BP	GO:0002703	regulation of leukocyte mediated immunity	1	86	93	8015	0.635455	0.73379	0.69517	CD226	1	(+)-JQ-1	1.00213	down	-0.157909
BP	GO:0007611	learning or memory	1	86	93	8015	0.635455	0.73379	0.69517	FYN	1	(+)-JQ-1	1.00213	down	-0.157909
BP	GO:0008361	regulation of cell size	1	86	93	8015	0.635455	0.73379	0.69517	ZFYVE27	1	(+)-JQ-1	1.00213	down	-0.157909
BP	GO:0071216	cellular response to biotic stimulus	1	86	93	8015	0.635455	0.73379	0.69517	EME1	1	(+)-JQ-1	1.00213	down	-0.157909
BP	GO:0140053	mitochondrial gene expression	1	86	93	8015	0.635455	0.73379	0.69517	YARS2	1	(+)-JQ-1	1.00213	down	-0.157909
BP	GO:0001817	regulation of cytokine production	3	86	303	8015	0.63697	0.734914	0.696234	CD4/CD226/F2	3	(+)-JQ-1	0.922749	down	-0.157245
BP	GO:0043009	chordate embryonic development	3	86	304	8015	0.639207	0.734914	0.696234	ANKS6/TGFBR1/FZD6	3	(+)-JQ-1	0.919714	down	-0.157245
BP	GO:0003002	regionalization	1	86	94	8015	0.639413	0.734914	0.696234	TGFBR1	1	(+)-JQ-1	0.991465	down	-0.157245
BP	GO:0010821	regulation of mitochondrion organization	1	86	94	8015	0.639413	0.734914	0.696234	LMNA	1	(+)-JQ-1	0.991465	down	-0.157245
BP	GO:0010951	negative regulation of endopeptidase activity	1	86	94	8015	0.639413	0.734914	0.696234	LAMP3	1	(+)-JQ-1	0.991465	down	-0.157245
BP	GO:0010952	positive regulation of peptidase activity	1	86	94	8015	0.639413	0.734914	0.696234	FYN	1	(+)-JQ-1	0.991465	down	-0.157245
BP	GO:0070372	regulation of ERK1 and ERK2 cascade	1	86	94	8015	0.639413	0.734914	0.696234	CD4	1	(+)-JQ-1	0.991465	down	-0.157245
BP	GO:0009895	negative regulation of catabolic process	2	86	201	8015	0.639956	0.73511	0.69642	LAMP3/FYN	2	(+)-JQ-1	0.92734	down	-0.157129
BP	GO:0002699	positive regulation of immune effector process	1	86	95	8015	0.643328	0.738552	0.699681	CD226	1	(+)-JQ-1	0.981028	down	-0.1551
BP	GO:0031032	actomyosin structure organization	1	86	96	8015	0.6472	0.74084	0.701848	TGFBR1	1	(+)-JQ-1	0.970809	down	-0.153757
BP	GO:0032434	regulation of proteasomal ubiquitin-dependent protein catabolic process	1	86	96	8015	0.6472	0.74084	0.701848	SIRT6	1	(+)-JQ-1	0.970809	down	-0.153757
BP	GO:0045637	regulation of myeloid cell differentiation	1	86	96	8015	0.6472	0.74084	0.701848	CD4	1	(+)-JQ-1	0.970809	down	-0.153757
BP	GO:0051260	protein homooligomerization	1	86	96	8015	0.6472	0.74084	0.701848	TK1	1	(+)-JQ-1	0.970809	down	-0.153757
BP	GO:1903313	positive regulation of mRNA metabolic process	1	86	96	8015	0.6472	0.74084	0.701848	EXOSC5	1	(+)-JQ-1	0.970809	down	-0.153757
BP	GO:0016055	Wnt signaling pathway	2	86	205	8015	0.650687	0.743497	0.704366	FZD6/SDHAF2	2	(+)-JQ-1	0.909246	down	-0.152202
BP	GO:0010466	negative regulation of peptidase activity	1	86	97	8015	0.651032	0.743497	0.704366	LAMP3	1	(+)-JQ-1	0.960801	down	-0.152202
BP	GO:0016052	carbohydrate catabolic process	1	86	97	8015	0.651032	0.743497	0.704366	DERA	1	(+)-JQ-1	0.960801	down	-0.152202
BP	GO:0031348	negative regulation of defense response	1	86	97	8015	0.651032	0.743497	0.704366	FYN	1	(+)-JQ-1	0.960801	down	-0.152202
BP	GO:0001816	cytokine production	3	86	310	8015	0.652426	0.744226	0.705056	CD4/CD226/F2	3	(+)-JQ-1	0.901913	down	-0.151776
BP	GO:0098609	cell-cell adhesion	3	86	310	8015	0.652426	0.744226	0.705056	CD4/FYN/THY1	3	(+)-JQ-1	0.901913	down	-0.151776
BP	GO:0198738	cell-cell signaling by wnt	2	86	206	8015	0.653331	0.744827	0.705626	FZD6/SDHAF2	2	(+)-JQ-1	0.904832	down	-0.151426
BP	GO:0015849	organic acid transport	1	86	98	8015	0.654822	0.745664	0.706419	AKR1C4	1	(+)-JQ-1	0.950997	down	-0.150938
BP	GO:0018022	peptidyl-lysine methylation	1	86	98	8015	0.654822	0.745664	0.706419	LMNA	1	(+)-JQ-1	0.950997	down	-0.150938
BP	GO:0009792	embryo development ending in birth or egg hatching	3	86	312	8015	0.656756	0.747435	0.708096	ANKS6/TGFBR1/FZD6	3	(+)-JQ-1	0.896131	down	-0.149908
BP	GO:0000956	nuclear-transcribed mRNA catabolic process	1	86	99	8015	0.658572	0.747723	0.708369	EXOSC5	1	(+)-JQ-1	0.941391	down	-0.14974
BP	GO:0031570	DNA integrity checkpoint	1	86	99	8015	0.658572	0.747723	0.708369	EME1	1	(+)-JQ-1	0.941391	down	-0.14974
BP	GO:0040008	regulation of growth	3	86	313	8015	0.658907	0.747723	0.708369	TGFBR1/F2/ZFYVE27	3	(+)-JQ-1	0.893268	down	-0.14974
BP	GO:0001894	tissue homeostasis	1	86	100	8015	0.662281	0.750255	0.710768	TPP1	1	(+)-JQ-1	0.931977	down	-0.148272
BP	GO:0043523	regulation of neuron apoptotic process	1	86	100	8015	0.662281	0.750255	0.710768	FYN	1	(+)-JQ-1	0.931977	down	-0.148272
BP	GO:0043542	endothelial cell migration	1	86	100	8015	0.662281	0.750255	0.710768	TGFBR1	1	(+)-JQ-1	0.931977	down	-0.148272
BP	GO:0007093	mitotic cell cycle checkpoint	1	86	101	8015	0.66595	0.753545	0.713885	EME1	1	(+)-JQ-1	0.922749	down	-0.146372
BP	GO:1903364	positive regulation of cellular protein catabolic process	1	86	101	8015	0.66595	0.753545	0.713885	SIRT6	1	(+)-JQ-1	0.922749	down	-0.146372
BP	GO:0034660	ncRNA metabolic process	4	86	421	8015	0.668841	0.755483	0.715721	TRIR/RBFA/EXOSC5/YARS2	4	(+)-JQ-1	0.885489	down	-0.145256
BP	GO:0051090	regulation of DNA-binding transcription factor activity	2	86	212	8015	0.668863	0.755483	0.715721	PPP3CA/FZD6	2	(+)-JQ-1	0.879223	down	-0.145256
BP	GO:0006997	nucleus organization	1	86	102	8015	0.66958	0.755483	0.715721	LMNA	1	(+)-JQ-1	0.913703	down	-0.145256
BP	GO:0009152	purine ribonucleotide biosynthetic process	1	86	102	8015	0.66958	0.755483	0.715721	HSD17B12	1	(+)-JQ-1	0.913703	down	-0.145256
BP	GO:0070646	protein modification by small protein removal	1	86	102	8015	0.66958	0.755483	0.715721	HINT1	1	(+)-JQ-1	0.913703	down	-0.145256
BP	GO:0001701	in utero embryonic development	2	86	214	8015	0.673916	0.75994	0.719943	ANKS6/TGFBR1	2	(+)-JQ-1	0.871006	down	-0.142702
BP	GO:0033674	positive regulation of kinase activity	2	86	215	8015	0.67642	0.760494	0.720468	CD4/F2	2	(+)-JQ-1	0.866955	down	-0.142385
BP	GO:0009411	response to UV	1	86	104	8015	0.676724	0.760494	0.720468	XPA	1	(+)-JQ-1	0.896131	down	-0.142385
BP	GO:0070371	ERK1 and ERK2 cascade	1	86	104	8015	0.676724	0.760494	0.720468	CD4	1	(+)-JQ-1	0.896131	down	-0.142385
BP	GO:1901215	negative regulation of neuron death	1	86	104	8015	0.676724	0.760494	0.720468	FYN	1	(+)-JQ-1	0.896131	down	-0.142385
BP	GO:1905475	regulation of protein localization to membrane	1	86	104	8015	0.676724	0.760494	0.720468	FYN	1	(+)-JQ-1	0.896131	down	-0.142385
BP	GO:0045087	innate immune response	3	86	322	8015	0.677839	0.761313	0.721244	CD226/SEC61A1/FYN	3	(+)-JQ-1	0.868301	down	-0.141918
BP	GO:0015711	organic anion transport	1	86	105	8015	0.680238	0.762703	0.722561	AKR1C4	1	(+)-JQ-1	0.887597	down	-0.141126
BP	GO:0045765	regulation of angiogenesis	1	86	105	8015	0.680238	0.762703	0.722561	SIRT6	1	(+)-JQ-1	0.887597	down	-0.141126
BP	GO:0006401	RNA catabolic process	2	86	217	8015	0.68138	0.763115	0.722951	TRIR/EXOSC5	2	(+)-JQ-1	0.858965	down	-0.140891
BP	GO:0032386	regulation of intracellular transport	2	86	217	8015	0.68138	0.763115	0.722951	REEP6/FYN	2	(+)-JQ-1	0.858965	down	-0.140891
BP	GO:0007160	cell-matrix adhesion	1	86	106	8015	0.683715	0.76486	0.724604	THY1	1	(+)-JQ-1	0.879223	down	-0.139899
BP	GO:0031056	regulation of histone modification	1	86	106	8015	0.683715	0.76486	0.724604	LMNA	1	(+)-JQ-1	0.879223	down	-0.139899
BP	GO:0007283	spermatogenesis	2	86	219	8015	0.68628	0.766531	0.726187	HERPUD2/FOXJ3	2	(+)-JQ-1	0.85112	down	-0.138951
BP	GO:0061024	membrane organization	4	86	431	8015	0.686947	0.766531	0.726187	LMNA/RAB8B/YKT6/SCAP	4	(+)-JQ-1	0.864944	down	-0.138951
BP	GO:0016241	regulation of macroautophagy	1	86	107	8015	0.687154	0.766531	0.726187	SCOC	1	(+)-JQ-1	0.871006	down	-0.138951
BP	GO:0090316	positive regulation of intracellular protein transport	1	86	107	8015	0.687154	0.766531	0.726187	FYN	1	(+)-JQ-1	0.871006	down	-0.138951
BP	GO:1901342	regulation of vasculature development	1	86	107	8015	0.687154	0.766531	0.726187	SIRT6	1	(+)-JQ-1	0.871006	down	-0.138951
BP	GO:0006486	protein glycosylation	1	86	108	8015	0.690556	0.768585	0.728133	STT3A	1	(+)-JQ-1	0.862941	down	-0.137789
BP	GO:0030258	lipid modification	1	86	108	8015	0.690556	0.768585	0.728133	ACAD10	1	(+)-JQ-1	0.862941	down	-0.137789
BP	GO:0043413	macromolecule glycosylation	1	86	108	8015	0.690556	0.768585	0.728133	STT3A	1	(+)-JQ-1	0.862941	down	-0.137789
BP	GO:0050890	cognition	1	86	108	8015	0.690556	0.768585	0.728133	FYN	1	(+)-JQ-1	0.862941	down	-0.137789
BP	GO:0010639	negative regulation of organelle organization	2	86	222	8015	0.693515	0.771443	0.73084	LMNA/EVI5L	2	(+)-JQ-1	0.839619	down	-0.136178
BP	GO:0006469	negative regulation of protein kinase activity	1	86	109	8015	0.693922	0.77146	0.730856	THY1	1	(+)-JQ-1	0.855025	down	-0.136168
BP	GO:0048598	embryonic morphogenesis	2	86	223	8015	0.695897	0.773218	0.732523	TGFBR1/FZD6	2	(+)-JQ-1	0.835854	down	-0.135179
BP	GO:0001818	negative regulation of cytokine production	1	86	110	8015	0.697251	0.773851	0.733122	F2	1	(+)-JQ-1	0.847252	down	-0.134824
BP	GO:0051701	biological process involved in interaction with host	1	86	110	8015	0.697251	0.773851	0.733122	CD4	1	(+)-JQ-1	0.847252	down	-0.134824
BP	GO:0009150	purine ribonucleotide metabolic process	2	86	224	8015	0.698263	0.774537	0.733772	HSD17B12/HINT1	2	(+)-JQ-1	0.832122	down	-0.134439
BP	GO:0006164	purine nucleotide biosynthetic process	1	86	111	8015	0.700545	0.774887	0.734103	HSD17B12	1	(+)-JQ-1	0.839619	down	-0.134243
BP	GO:0006909	phagocytosis	1	86	111	8015	0.700545	0.774887	0.734103	FYN	1	(+)-JQ-1	0.839619	down	-0.134243
BP	GO:0016571	histone methylation	1	86	111	8015	0.700545	0.774887	0.734103	LMNA	1	(+)-JQ-1	0.839619	down	-0.134243
BP	GO:0050769	positive regulation of neurogenesis	1	86	111	8015	0.700545	0.774887	0.734103	ZFYVE27	1	(+)-JQ-1	0.839619	down	-0.134243
BP	GO:1902105	regulation of leukocyte differentiation	1	86	111	8015	0.700545	0.774887	0.734103	CD4	1	(+)-JQ-1	0.839619	down	-0.134243
BP	GO:0016236	macroautophagy	2	86	226	8015	0.702951	0.777112	0.736211	IFT88/SCOC	2	(+)-JQ-1	0.824758	down	-0.132998
BP	GO:0048232	male gamete generation	2	86	227	8015	0.705272	0.779241	0.738228	HERPUD2/FOXJ3	2	(+)-JQ-1	0.821125	down	-0.13181
BP	GO:0009260	ribonucleotide biosynthetic process	1	86	113	8015	0.707027	0.77943	0.738408	HSD17B12	1	(+)-JQ-1	0.824758	down	-0.131704
BP	GO:0043281	regulation of cysteine-type endopeptidase activity involved in apoptotic process	1	86	113	8015	0.707027	0.77943	0.738408	LAMP3	1	(+)-JQ-1	0.824758	down	-0.131704
BP	GO:0050708	regulation of protein secretion	1	86	113	8015	0.707027	0.77943	0.738408	PPP3CA	1	(+)-JQ-1	0.824758	down	-0.131704
BP	GO:0070085	glycosylation	1	86	113	8015	0.707027	0.77943	0.738408	STT3A	1	(+)-JQ-1	0.824758	down	-0.131704
BP	GO:0010970	transport along microtubule	1	86	114	8015	0.710215	0.78207	0.740909	IFT88	1	(+)-JQ-1	0.817523	down	-0.130235
BP	GO:2000058	regulation of ubiquitin-dependent protein catabolic process	1	86	114	8015	0.710215	0.78207	0.740909	SIRT6	1	(+)-JQ-1	0.817523	down	-0.130235
BP	GO:0043393	regulation of protein binding	1	86	115	8015	0.713369	0.784256	0.742979	TGFBR1	1	(+)-JQ-1	0.810415	down	-0.129023
BP	GO:0051650	establishment of vesicle localization	1	86	115	8015	0.713369	0.784256	0.742979	YKT6	1	(+)-JQ-1	0.810415	down	-0.129023
BP	GO:0019953	sexual reproduction	3	86	340	8015	0.713394	0.784256	0.742979	TGFBR1/HERPUD2/FOXJ3	3	(+)-JQ-1	0.822332	down	-0.129023
BP	GO:0016458	gene silencing	1	86	116	8015	0.71649	0.786342	0.744956	PPP3CA	1	(+)-JQ-1	0.803428	down	-0.127869
BP	GO:0060249	anatomical structure homeostasis	1	86	116	8015	0.71649	0.786342	0.744956	TPP1	1	(+)-JQ-1	0.803428	down	-0.127869
BP	GO:0051962	positive regulation of nervous system development	1	86	117	8015	0.719576	0.78929	0.747749	ZFYVE27	1	(+)-JQ-1	0.796561	down	-0.126244
BP	GO:0006163	purine nucleotide metabolic process	2	86	234	8015	0.721109	0.790531	0.748924	HSD17B12/HINT1	2	(+)-JQ-1	0.796561	down	-0.125562
BP	GO:0021700	developmental maturation	1	86	118	8015	0.72263	0.791318	0.749669	PTPRN	1	(+)-JQ-1	0.789811	down	-0.12513
BP	GO:0072522	purine-containing compound biosynthetic process	1	86	118	8015	0.72263	0.791318	0.749669	HSD17B12	1	(+)-JQ-1	0.789811	down	-0.12513
BP	GO:1903827	regulation of cellular protein localization	3	86	346	8015	0.724566	0.792333	0.750631	F2/LMNA/FYN	3	(+)-JQ-1	0.808072	down	-0.124573
BP	GO:0002449	lymphocyte mediated immunity	1	86	119	8015	0.72565	0.792333	0.750631	CD226	1	(+)-JQ-1	0.783174	down	-0.124573
BP	GO:0032943	mononuclear cell proliferation	1	86	119	8015	0.72565	0.792333	0.750631	FYN	1	(+)-JQ-1	0.783174	down	-0.124573
BP	GO:0043488	regulation of mRNA stability	1	86	119	8015	0.72565	0.792333	0.750631	EXOSC5	1	(+)-JQ-1	0.783174	down	-0.124573
BP	GO:0046651	lymphocyte proliferation	1	86	119	8015	0.72565	0.792333	0.750631	FYN	1	(+)-JQ-1	0.783174	down	-0.124573
BP	GO:0051338	regulation of transferase activity	4	86	454	8015	0.72597	0.792333	0.750631	CD4/F2/DBI/THY1	4	(+)-JQ-1	0.821125	down	-0.124573
BP	GO:0006898	receptor-mediated endocytosis	1	86	120	8015	0.728638	0.793487	0.751724	ITSN1	1	(+)-JQ-1	0.776647	down	-0.123941
BP	GO:0042063	gliogenesis	1	86	120	8015	0.728638	0.793487	0.751724	F2	1	(+)-JQ-1	0.776647	down	-0.123941
BP	GO:0046390	ribose phosphate biosynthetic process	1	86	120	8015	0.728638	0.793487	0.751724	HSD17B12	1	(+)-JQ-1	0.776647	down	-0.123941
BP	GO:0050727	regulation of inflammatory response	1	86	120	8015	0.728638	0.793487	0.751724	FYN	1	(+)-JQ-1	0.776647	down	-0.123941
BP	GO:0009259	ribonucleotide metabolic process	2	86	238	8015	0.729837	0.79412	0.752325	HSD17B12/HINT1	2	(+)-JQ-1	0.783174	down	-0.123595
BP	GO:0045597	positive regulation of cell differentiation	3	86	349	8015	0.730026	0.79412	0.752325	TGFBR1/CD4/ZFYVE27	3	(+)-JQ-1	0.801126	down	-0.123595
BP	GO:0099111	microtubule-based transport	1	86	121	8015	0.731594	0.795371	0.753509	IFT88	1	(+)-JQ-1	0.770229	down	-0.122911
BP	GO:0006954	inflammatory response	2	86	239	8015	0.731983	0.795371	0.753509	F2/FYN	2	(+)-JQ-1	0.779897	down	-0.122911
BP	GO:0030217	T cell differentiation	1	86	122	8015	0.734518	0.796807	0.75487	CD4	1	(+)-JQ-1	0.763915	down	-0.122128
BP	GO:0051402	neuron apoptotic process	1	86	122	8015	0.734518	0.796807	0.75487	FYN	1	(+)-JQ-1	0.763915	down	-0.122128
BP	GO:0042391	regulation of membrane potential	1	86	123	8015	0.737411	0.799505	0.757425	PPP3CA	1	(+)-JQ-1	0.757705	down	-0.12066
BP	GO:0016570	histone modification	3	86	354	8015	0.738941	0.800723	0.75858	LMNA/SIRT6/SUDS3	3	(+)-JQ-1	0.789811	down	-0.119999
BP	GO:0033673	negative regulation of kinase activity	1	86	124	8015	0.740273	0.801284	0.759111	THY1	1	(+)-JQ-1	0.751594	down	-0.119695
BP	GO:0061013	regulation of mRNA catabolic process	1	86	124	8015	0.740273	0.801284	0.759111	EXOSC5	1	(+)-JQ-1	0.751594	down	-0.119695
BP	GO:0032101	regulation of response to external stimulus	3	86	357	8015	0.74418	0.805071	0.762699	CD226/F2/FYN	3	(+)-JQ-1	0.783174	down	-0.117647
BP	GO:0043484	regulation of RNA splicing	1	86	126	8015	0.745903	0.805608	0.763208	CLK2	1	(+)-JQ-1	0.739664	down	-0.117357
BP	GO:0051091	positive regulation of DNA-binding transcription factor activity	1	86	126	8015	0.745903	0.805608	0.763208	PPP3CA	1	(+)-JQ-1	0.739664	down	-0.117357
BP	GO:0070661	leukocyte proliferation	1	86	126	8015	0.745903	0.805608	0.763208	FYN	1	(+)-JQ-1	0.739664	down	-0.117357
BP	GO:0031347	regulation of defense response	2	86	247	8015	0.748644	0.807683	0.765173	CD226/FYN	2	(+)-JQ-1	0.754637	down	-0.11624
BP	GO:0072521	purine-containing compound metabolic process	2	86	247	8015	0.748644	0.807683	0.765173	HSD17B12/HINT1	2	(+)-JQ-1	0.754637	down	-0.11624
BP	GO:0019693	ribose phosphate metabolic process	2	86	248	8015	0.750664	0.809341	0.766744	HSD17B12/HINT1	2	(+)-JQ-1	0.751594	down	-0.11535
BP	GO:0043487	regulation of RNA stability	1	86	128	8015	0.751413	0.809341	0.766744	EXOSC5	1	(+)-JQ-1	0.728107	down	-0.11535
BP	GO:0051168	nuclear export	1	86	128	8015	0.751413	0.809341	0.766744	AHCYL1	1	(+)-JQ-1	0.728107	down	-0.11535
BP	GO:0007005	mitochondrion organization	3	86	362	8015	0.752727	0.809871	0.767246	NDUFA5/LMNA/SDHAF2	3	(+)-JQ-1	0.772356	down	-0.115065
BP	GO:0010498	proteasomal protein catabolic process	3	86	362	8015	0.752727	0.809871	0.767246	SIRT6/LAMP3/ZFAND2B	3	(+)-JQ-1	0.772356	down	-0.115065
BP	GO:0042770	signal transduction in response to DNA damage	1	86	129	8015	0.754124	0.81093	0.76825	EME1	1	(+)-JQ-1	0.722463	down	-0.114498
BP	GO:0000082	G1/S transition of mitotic cell cycle	1	86	130	8015	0.756805	0.812483	0.769721	PPP3CA	1	(+)-JQ-1	0.716905	down	-0.113667
BP	GO:0002697	regulation of immune effector process	1	86	130	8015	0.756805	0.812483	0.769721	CD226	1	(+)-JQ-1	0.716905	down	-0.113667
BP	GO:0006261	DNA-dependent DNA replication	1	86	130	8015	0.756805	0.812483	0.769721	EME1	1	(+)-JQ-1	0.716905	down	-0.113667
BP	GO:0051052	regulation of DNA metabolic process	2	86	252	8015	0.758607	0.813973	0.771133	GZMA/SIRT6	2	(+)-JQ-1	0.739664	down	-0.112871
BP	GO:1902905	positive regulation of supramolecular fiber organization	1	86	131	8015	0.759458	0.814443	0.771578	TGFBR1	1	(+)-JQ-1	0.711433	down	-0.11262
BP	GO:0017148	negative regulation of translation	1	86	132	8015	0.762082	0.816812	0.773822	EXOSC5	1	(+)-JQ-1	0.706043	down	-0.111359
BP	GO:0043549	regulation of kinase activity	3	86	369	8015	0.764315	0.818259	0.775193	CD4/F2/THY1	3	(+)-JQ-1	0.757705	down	-0.11059
BP	GO:0000075	cell cycle checkpoint	1	86	133	8015	0.764677	0.818259	0.775193	EME1	1	(+)-JQ-1	0.700734	down	-0.11059
BP	GO:0051259	protein complex oligomerization	1	86	133	8015	0.764677	0.818259	0.775193	TK1	1	(+)-JQ-1	0.700734	down	-0.11059
BP	GO:0006479	protein methylation	1	86	135	8015	0.769785	0.82283	0.779523	LMNA	1	(+)-JQ-1	0.690353	down	-0.108171
BP	GO:0008213	protein alkylation	1	86	135	8015	0.769785	0.82283	0.779523	LMNA	1	(+)-JQ-1	0.690353	down	-0.108171
BP	GO:0007178	transmembrane receptor protein serine/threonine kinase signaling pathway	1	86	138	8015	0.777241	0.82945	0.785795	TGFBR1	1	(+)-JQ-1	0.675345	down	-0.104691
BP	GO:0016482	cytosolic transport	1	86	138	8015	0.777241	0.82945	0.785795	YKT6	1	(+)-JQ-1	0.675345	down	-0.104691
BP	GO:0032388	positive regulation of intracellular transport	1	86	138	8015	0.777241	0.82945	0.785795	FYN	1	(+)-JQ-1	0.675345	down	-0.104691
BP	GO:0016032	viral process	2	86	263	8015	0.779345	0.831145	0.787401	CD4/LAMP3	2	(+)-JQ-1	0.708728	down	-0.103804
BP	GO:0030705	cytoskeleton-dependent intracellular transport	1	86	139	8015	0.779673	0.831145	0.787401	IFT88	1	(+)-JQ-1	0.670487	down	-0.103804
BP	GO:0009101	glycoprotein biosynthetic process	1	86	140	8015	0.782079	0.831909	0.788125	STT3A	1	(+)-JQ-1	0.665698	down	-0.103405
BP	GO:0010631	epithelial cell migration	1	86	140	8015	0.782079	0.831909	0.788125	TGFBR1	1	(+)-JQ-1	0.665698	down	-0.103405
BP	GO:0090132	epithelium migration	1	86	140	8015	0.782079	0.831909	0.788125	TGFBR1	1	(+)-JQ-1	0.665698	down	-0.103405
BP	GO:0032880	regulation of protein localization	4	86	493	8015	0.78384	0.833332	0.789472	F2/LMNA/PPP3CA/FYN	4	(+)-JQ-1	0.756168	down	-0.102663
BP	GO:0048511	rhythmic process	1	86	141	8015	0.784459	0.833541	0.78967	PTPRN	1	(+)-JQ-1	0.660976	down	-0.102554
BP	GO:0051495	positive regulation of cytoskeleton organization	1	86	142	8015	0.786813	0.834691	0.79076	TGFBR1	1	(+)-JQ-1	0.656322	down	-0.101955
BP	GO:0051607	defense response to virus	1	86	142	8015	0.786813	0.834691	0.79076	EXOSC5	1	(+)-JQ-1	0.656322	down	-0.101955
BP	GO:0140546	defense response to symbiont	1	86	142	8015	0.786813	0.834691	0.79076	EXOSC5	1	(+)-JQ-1	0.656322	down	-0.101955
BP	GO:0034249	negative regulation of cellular amide metabolic process	1	86	143	8015	0.789142	0.836261	0.792247	EXOSC5	1	(+)-JQ-1	0.651732	down	-0.101139
BP	GO:0044843	cell cycle G1/S phase transition	1	86	143	8015	0.789142	0.836261	0.792247	PPP3CA	1	(+)-JQ-1	0.651732	down	-0.101139
BP	GO:0051054	positive regulation of DNA metabolic process	1	86	144	8015	0.791445	0.837801	0.793706	SIRT6	1	(+)-JQ-1	0.647206	down	-0.10034
BP	GO:0090130	tissue migration	1	86	144	8015	0.791445	0.837801	0.793706	TGFBR1	1	(+)-JQ-1	0.647206	down	-0.10034
BP	GO:0030036	actin cytoskeleton organization	3	86	390	8015	0.796495	0.842693	0.798341	TGFBR1/RAP2A/FHL3	3	(+)-JQ-1	0.716905	down	-0.0978117
BP	GO:0030522	intracellular receptor signaling pathway	1	86	147	8015	0.798208	0.8436	0.7992	AKR1C3	1	(+)-JQ-1	0.633998	down	-0.0973447
BP	GO:0042254	ribosome biogenesis	2	86	275	8015	0.800198	0.845249	0.800763	RBFA/EXOSC5	2	(+)-JQ-1	0.677801	down	-0.0964963
BP	GO:0051223	regulation of protein transport	2	86	276	8015	0.801856	0.84642	0.801872	PPP3CA/FYN	2	(+)-JQ-1	0.675345	down	-0.095895
BP	GO:0010720	positive regulation of cell development	1	86	149	8015	0.802595	0.84642	0.801872	ZFYVE27	1	(+)-JQ-1	0.625488	down	-0.095895
BP	GO:0045930	negative regulation of mitotic cell cycle	1	86	149	8015	0.802595	0.84642	0.801872	EME1	1	(+)-JQ-1	0.625488	down	-0.095895
BP	GO:0033157	regulation of intracellular protein transport	1	86	150	8015	0.804754	0.847737	0.803119	FYN	1	(+)-JQ-1	0.621318	down	-0.09522
BP	GO:0044703	multi-organism reproductive process	3	86	396	8015	0.805	0.847737	0.803119	TGFBR1/HERPUD2/FOXJ3	3	(+)-JQ-1	0.706043	down	-0.09522
BP	GO:0018205	peptidyl-lysine modification	2	86	278	8015	0.805135	0.847737	0.803119	LMNA/HINT1	2	(+)-JQ-1	0.670487	down	-0.09522
BP	GO:0009165	nucleotide biosynthetic process	1	86	151	8015	0.806889	0.84913	0.804439	HSD17B12	1	(+)-JQ-1	0.617203	down	-0.0945071
BP	GO:0071407	cellular response to organic cyclic compound	2	86	280	8015	0.808367	0.850231	0.805482	AKR1C3/FOXO1	2	(+)-JQ-1	0.665698	down	-0.0939443
BP	GO:0031503	protein-containing complex localization	1	86	155	8015	0.8152	0.856961	0.811857	IFT88	1	(+)-JQ-1	0.601275	down	-0.0905203
BP	GO:0006473	protein acetylation	1	86	156	8015	0.817222	0.858628	0.813437	FOXO1	1	(+)-JQ-1	0.597421	down	-0.0896761
BP	GO:1903706	regulation of hemopoiesis	1	86	157	8015	0.819222	0.859446	0.814212	CD4	1	(+)-JQ-1	0.593616	down	-0.0892623
BP	GO:2001020	regulation of response to DNA damage stimulus	1	86	157	8015	0.819222	0.859446	0.814212	SIRT6	1	(+)-JQ-1	0.593616	down	-0.0892623
BP	GO:0000280	nuclear division	2	86	287	8015	0.81931	0.859446	0.814212	FOXJ3/EME1	2	(+)-JQ-1	0.649461	down	-0.0892623
BP	GO:0008285	negative regulation of cell population proliferation	2	86	288	8015	0.820827	0.86058	0.815286	TGFBR1/LMNA	2	(+)-JQ-1	0.647206	down	-0.0886898
BP	GO:0006897	endocytosis	2	86	289	8015	0.822334	0.861337	0.816003	ITSN1/PPP3CA	2	(+)-JQ-1	0.644967	down	-0.0883081
BP	GO:0051704	multi-organism process	3	86	409	8015	0.822424	0.861337	0.816003	TGFBR1/HERPUD2/FOXJ3	3	(+)-JQ-1	0.683602	down	-0.0883081
BP	GO:0044089	positive regulation of cellular component biogenesis	2	86	294	8015	0.829698	0.868239	0.822542	TGFBR1/THY1	2	(+)-JQ-1	0.633998	down	-0.084842
BP	GO:0033044	regulation of chromosome organization	1	86	163	8015	0.830776	0.868239	0.822542	SIRT6	1	(+)-JQ-1	0.571765	down	-0.084842
BP	GO:0110053	regulation of actin filament organization	1	86	163	8015	0.830776	0.868239	0.822542	TGFBR1	1	(+)-JQ-1	0.571765	down	-0.084842
BP	GO:1901214	regulation of neuron death	1	86	163	8015	0.830776	0.868239	0.822542	FYN	1	(+)-JQ-1	0.571765	down	-0.084842
BP	GO:0030029	actin filament-based process	3	86	416	8015	0.831254	0.868277	0.822578	TGFBR1/RAP2A/FHL3	3	(+)-JQ-1	0.672099	down	-0.0848229
BP	GO:0070201	regulation of establishment of protein localization	2	86	296	8015	0.832567	0.869188	0.823441	PPP3CA/FYN	2	(+)-JQ-1	0.629714	down	-0.0843675
BP	GO:0006399	tRNA metabolic process	1	86	165	8015	0.834463	0.870706	0.824879	YARS2	1	(+)-JQ-1	0.564834	down	-0.0836096
BP	GO:0009100	glycoprotein metabolic process	1	86	166	8015	0.836277	0.872136	0.826234	STT3A	1	(+)-JQ-1	0.561432	down	-0.0828968
BP	GO:0001501	skeletal system development	1	86	169	8015	0.8416	0.875833	0.829737	TGFBR1	1	(+)-JQ-1	0.551466	down	-0.0810595
BP	GO:0030098	lymphocyte differentiation	1	86	169	8015	0.8416	0.875833	0.829737	CD4	1	(+)-JQ-1	0.551466	down	-0.0810595
BP	GO:0030900	forebrain development	1	86	169	8015	0.8416	0.875833	0.829737	FYN	1	(+)-JQ-1	0.551466	down	-0.0810595
BP	GO:1901988	negative regulation of cell cycle phase transition	1	86	169	8015	0.8416	0.875833	0.829737	EME1	1	(+)-JQ-1	0.551466	down	-0.0810595
BP	GO:0043161	proteasome-mediated ubiquitin-dependent protein catabolic process	2	86	303	8015	0.842273	0.876071	0.829962	SIRT6/ZFAND2B	2	(+)-JQ-1	0.615166	down	-0.0809418
BP	GO:0051222	positive regulation of protein transport	1	86	170	8015	0.843337	0.876714	0.830571	FYN	1	(+)-JQ-1	0.548222	down	-0.0806231
BP	GO:0031330	negative regulation of cellular catabolic process	1	86	171	8015	0.845054	0.878036	0.831824	LAMP3	1	(+)-JQ-1	0.545016	down	-0.0799687
BP	GO:0045859	regulation of protein kinase activity	2	86	306	8015	0.846277	0.878411	0.832179	CD4/THY1	2	(+)-JQ-1	0.609135	down	-0.0797832
BP	GO:0001933	negative regulation of protein phosphorylation	1	86	172	8015	0.846753	0.878411	0.832179	THY1	1	(+)-JQ-1	0.541847	down	-0.0797832
BP	GO:0043543	protein acylation	1	86	174	8015	0.850095	0.880951	0.834585	FOXO1	1	(+)-JQ-1	0.535619	down	-0.0785293
BP	GO:0071900	regulation of protein serine/threonine kinase activity	1	86	174	8015	0.850095	0.880951	0.834585	THY1	1	(+)-JQ-1	0.535619	down	-0.0785293
BP	GO:0034976	response to endoplasmic reticulum stress	1	86	176	8015	0.853366	0.883875	0.837356	HERPUD2	1	(+)-JQ-1	0.529532	down	-0.0770901
BP	GO:0045860	positive regulation of protein kinase activity	1	86	177	8015	0.854975	0.885076	0.838493	CD4	1	(+)-JQ-1	0.526541	down	-0.0765005
BP	GO:0007018	microtubule-based movement	1	86	178	8015	0.856566	0.886258	0.839613	IFT88	1	(+)-JQ-1	0.523582	down	-0.0759211
BP	GO:0097193	intrinsic apoptotic signaling pathway	1	86	179	8015	0.85814	0.88742	0.840714	HINT1	1	(+)-JQ-1	0.520657	down	-0.0753518
BP	GO:0018105	peptidyl-serine phosphorylation	1	86	180	8015	0.859697	0.888564	0.841797	TGFBR1	1	(+)-JQ-1	0.517765	down	-0.0747925
BP	GO:0048285	organelle fission	2	86	318	8015	0.861396	0.889387	0.842577	FOXJ3/EME1	2	(+)-JQ-1	0.586149	down	-0.0743903
BP	GO:0051051	negative regulation of transport	1	86	182	8015	0.86276	0.890062	0.843217	PPP3CA	1	(+)-JQ-1	0.512075	down	-0.0740609
BP	GO:0000122	negative regulation of transcription by RNA polymerase II	3	86	444	8015	0.862953	0.890062	0.843217	SIRT6/SUDS3/PHF12	3	(+)-JQ-1	0.629714	down	-0.0740609
BP	GO:0006402	mRNA catabolic process	1	86	183	8015	0.864267	0.890484	0.843617	EXOSC5	1	(+)-JQ-1	0.509277	down	-0.0738549
BP	GO:1904951	positive regulation of establishment of protein localization	1	86	183	8015	0.864267	0.890484	0.843617	FYN	1	(+)-JQ-1	0.509277	down	-0.0738549
BP	GO:1901137	carbohydrate derivative biosynthetic process	2	86	321	8015	0.86496	0.890733	0.843852	HSD17B12/STT3A	2	(+)-JQ-1	0.580671	down	-0.0737336
BP	GO:0006935	chemotaxis	1	86	184	8015	0.865757	0.891088	0.844188	FYN	1	(+)-JQ-1	0.506509	down	-0.0735607
BP	GO:0042330	taxis	1	86	185	8015	0.867232	0.892139	0.845184	FYN	1	(+)-JQ-1	0.503771	down	-0.0730486
BP	GO:0001667	ameboidal-type cell migration	1	86	186	8015	0.86869	0.892597	0.845618	TGFBR1	1	(+)-JQ-1	0.501063	down	-0.0728256
BP	GO:1903131	mononuclear cell differentiation	1	86	186	8015	0.86869	0.892597	0.845618	CD4	1	(+)-JQ-1	0.501063	down	-0.0728256
BP	GO:0006511	ubiquitin-dependent protein catabolic process	3	86	450	8015	0.869036	0.892597	0.845618	SIRT6/ZFAND2B/FBXO21	3	(+)-JQ-1	0.621318	down	-0.0728256
BP	GO:0048732	gland development	1	86	188	8015	0.871559	0.894722	0.847631	TGFBR1	1	(+)-JQ-1	0.495732	down	-0.0717931
BP	GO:0018209	peptidyl-serine modification	1	86	191	8015	0.875747	0.898085	0.850817	TGFBR1	1	(+)-JQ-1	0.487946	down	-0.0701636
BP	GO:0070997	neuron death	1	86	191	8015	0.875747	0.898085	0.850817	FYN	1	(+)-JQ-1	0.487946	down	-0.0701636
BP	GO:0019941	modification-dependent protein catabolic process	3	86	459	8015	0.877721	0.899641	0.852292	SIRT6/ZFAND2B/FBXO21	3	(+)-JQ-1	0.609135	down	-0.0694117
BP	GO:0010638	positive regulation of organelle organization	2	86	335	8015	0.880521	0.902041	0.854566	TGFBR1/SIRT6	2	(+)-JQ-1	0.556404	down	-0.0682546
BP	GO:0007610	behavior	1	86	196	8015	0.882429	0.90212	0.85464	FYN	1	(+)-JQ-1	0.475498	down	-0.0682169
BP	GO:0009615	response to virus	1	86	196	8015	0.882429	0.90212	0.85464	EXOSC5	1	(+)-JQ-1	0.475498	down	-0.0682169
BP	GO:0010948	negative regulation of cell cycle process	1	86	196	8015	0.882429	0.90212	0.85464	EME1	1	(+)-JQ-1	0.475498	down	-0.0682169
BP	GO:0032956	regulation of actin cytoskeleton organization	1	86	196	8015	0.882429	0.90212	0.85464	TGFBR1	1	(+)-JQ-1	0.475498	down	-0.0682169
BP	GO:0071345	cellular response to cytokine stimulus	2	86	338	8015	0.883635	0.902505	0.855005	CD4/PTPRN	2	(+)-JQ-1	0.551466	down	-0.0680314
BP	GO:0030099	myeloid cell differentiation	1	86	197	8015	0.883722	0.902505	0.855005	CD4	1	(+)-JQ-1	0.473085	down	-0.0680314
BP	GO:0042326	negative regulation of phosphorylation	1	86	198	8015	0.885001	0.903343	0.855799	THY1	1	(+)-JQ-1	0.470695	down	-0.0676283
BP	GO:0009790	embryo development	3	86	470	8015	0.88765	0.905109	0.857472	ANKS6/TGFBR1/FZD6	3	(+)-JQ-1	0.594879	down	-0.0667801
BP	GO:0043632	modification-dependent macromolecule catabolic process	3	86	470	8015	0.88765	0.905109	0.857472	SIRT6/ZFAND2B/FBXO21	3	(+)-JQ-1	0.594879	down	-0.0667801
BP	GO:0098813	nuclear chromosome segregation	1	86	203	8015	0.891191	0.908249	0.860447	EME1	1	(+)-JQ-1	0.459102	down	-0.065276
BP	GO:0044770	cell cycle phase transition	2	86	350	8015	0.895366	0.912032	0.86403	PPP3CA/EME1	2	(+)-JQ-1	0.532558	down	-0.0634709
BP	GO:0007265	Ras protein signal transduction	1	86	208	8015	0.897051	0.913277	0.86521	RAP2A	1	(+)-JQ-1	0.448066	down	-0.0628786
BP	GO:0031647	regulation of protein stability	1	86	209	8015	0.898185	0.913487	0.865409	LMNA	1	(+)-JQ-1	0.445922	down	-0.0627786
BP	GO:0032970	regulation of actin filament-based process	1	86	209	8015	0.898185	0.913487	0.865409	TGFBR1	1	(+)-JQ-1	0.445922	down	-0.0627786
BP	GO:0034470	ncRNA processing	2	86	354	8015	0.899028	0.913873	0.865774	RBFA/EXOSC5	2	(+)-JQ-1	0.526541	down	-0.0625953
BP	GO:0006260	DNA replication	1	86	213	8015	0.902599	0.91703	0.868765	EME1	1	(+)-JQ-1	0.437548	down	-0.0610977
BP	GO:0032535	regulation of cellular component size	1	86	214	8015	0.903673	0.917647	0.86935	ZFYVE27	1	(+)-JQ-1	0.435503	down	-0.0608053
BP	GO:0045936	negative regulation of phosphate metabolic process	1	86	229	8015	0.918442	0.932164	0.883103	THY1	1	(+)-JQ-1	0.406977	down	-0.0539888
BP	GO:0010563	negative regulation of phosphorus metabolic process	1	86	230	8015	0.919343	0.932598	0.883514	THY1	1	(+)-JQ-1	0.405207	down	-0.0537867
BP	GO:0043414	macromolecule methylation	1	86	233	8015	0.921987	0.934318	0.885143	LMNA	1	(+)-JQ-1	0.39999	down	-0.0529865
BP	GO:1902903	regulation of supramolecular fiber organization	1	86	233	8015	0.921987	0.934318	0.885143	TGFBR1	1	(+)-JQ-1	0.39999	down	-0.0529865
BP	GO:0045786	negative regulation of cell cycle	1	86	235	8015	0.923701	0.935574	0.886333	EME1	1	(+)-JQ-1	0.396586	down	-0.0524029
BP	GO:0010608	posttranscriptional regulation of gene expression	2	86	391	8015	0.927722	0.939163	0.889734	PPP3CA/EXOSC5	2	(+)-JQ-1	0.476714	down	-0.05074
BP	GO:0002521	leukocyte differentiation	1	86	241	8015	0.928626	0.939595	0.890143	CD4	1	(+)-JQ-1	0.386712	down	-0.0505402
BP	GO:0007015	actin filament organization	1	86	243	8015	0.930196	0.940701	0.891191	TGFBR1	1	(+)-JQ-1	0.38353	down	-0.0500293
BP	GO:0090066	regulation of anatomical structure size	1	86	245	8015	0.931732	0.941772	0.892205	ZFYVE27	1	(+)-JQ-1	0.380399	down	-0.0495355
BP	GO:0022613	ribonucleoprotein complex biogenesis	2	86	399	8015	0.932834	0.942401	0.892801	RBFA/EXOSC5	2	(+)-JQ-1	0.467156	down	-0.0492453
BP	GO:0032259	methylation	1	86	256	8015	0.939604	0.948754	0.89882	LMNA	1	(+)-JQ-1	0.364053	down	-0.0463274
BP	GO:1901987	regulation of cell cycle phase transition	1	86	258	8015	0.940935	0.949612	0.899632	EME1	1	(+)-JQ-1	0.361231	down	-0.0459349
BP	GO:0007059	chromosome segregation	1	86	259	8015	0.94159	0.949786	0.899798	EME1	1	(+)-JQ-1	0.359837	down	-0.0458552
BP	GO:0048534	hematopoietic or lymphoid organ development	2	86	422	8015	0.945711	0.953455	0.903273	TGFBR1/CD4	2	(+)-JQ-1	0.441695	down	-0.0441809
BP	GO:0051656	establishment of organelle localization	1	86	271	8015	0.94891	0.955939	0.905626	YKT6	1	(+)-JQ-1	0.343903	down	-0.0430511
BP	GO:0051301	cell division	2	86	429	8015	0.949145	0.955939	0.905626	MIS18BP1/ANAPC16	2	(+)-JQ-1	0.434488	down	-0.0430511
BP	GO:1902532	negative regulation of intracellular signal transduction	1	86	283	8015	0.955322	0.961668	0.911054	FOXO1	1	(+)-JQ-1	0.32932	down	-0.0404559
BP	GO:0007346	regulation of mitotic cell cycle	1	86	285	8015	0.95631	0.962171	0.911531	EME1	1	(+)-JQ-1	0.327009	down	-0.0402287
BP	GO:0022411	cellular component disassembly	1	86	287	8015	0.957277	0.962639	0.911974	TGFBR1	1	(+)-JQ-1	0.324731	down	-0.0400176
BP	GO:0044772	mitotic cell cycle phase transition	1	86	288	8015	0.957753	0.962639	0.911974	PPP3CA	1	(+)-JQ-1	0.323603	down	-0.0400176
BP	GO:0002520	immune system development	2	86	457	8015	0.960939	0.965349	0.914541	TGFBR1/CD4	2	(+)-JQ-1	0.407867	down	-0.0387967
BP	GO:0006417	regulation of translation	1	86	308	8015	0.966235	0.970175	0.919113	EXOSC5	1	(+)-JQ-1	0.30259	down	-0.036631
BP	GO:0051493	regulation of cytoskeleton organization	1	86	315	8015	0.968787	0.972241	0.921071	TGFBR1	1	(+)-JQ-1	0.295866	down	-0.0357069
BP	GO:0034248	regulation of cellular amide metabolic process	1	86	335	8015	0.975074	0.978052	0.926576	EXOSC5	1	(+)-JQ-1	0.278202	down	-0.033119
BP	GO:0008380	RNA splicing	1	86	356	8015	0.980329	0.982824	0.931096	CLK2	1	(+)-JQ-1	0.261791	down	-0.0310055
BP	GO:0000226	microtubule cytoskeleton organization	1	86	393	8015	0.98706	0.989068	0.937012	LMNA	1	(+)-JQ-1	0.237144	down	-0.0282549
BP	GO:0097435	supramolecular fiber organization	1	86	401	8015	0.988183	0.98969	0.937601	TGFBR1	1	(+)-JQ-1	0.232413	down	-0.0279817
BP	GO:0030097	hemopoiesis	1	86	406	8015	0.988836	0.989841	0.937744	CD4	1	(+)-JQ-1	0.229551	down	-0.0279157
BP	GO:0006397	mRNA processing	1	86	415	8015	0.989922	0.99026	0.938141	AHCYL1	1	(+)-JQ-1	0.224573	down	-0.0277317
BP	GO:0010564	regulation of cell cycle process	1	86	418	8015	0.99026	0.99026	0.938141	EME1	1	(+)-JQ-1	0.222961	down	-0.0277317
CC	GO:0030133	transport vesicle	9	88	217	8271	0.000472324	0.0683246	0.0640118	YIPF3/SYN1/SYN2/RAB8B/SCAMP1/YKT6/PTPRN2/PTPRN/SCAP	9	(+)-JQ-1	3.89815	down	-1.19374
CC	GO:0098685	Schaffer collateral - CA1 synapse	4	88	38	8271	0.000670078	0.0683246	0.0640118	SYN1/SYN2/PPP3CA/FYN	4	(+)-JQ-1	9.89354	down	-1.19374
CC	GO:0030658	transport vesicle membrane	6	88	105	8271	0.000846664	0.0683246	0.0640118	SYN1/SYN2/SCAMP1/PTPRN2/PTPRN/SCAP	6	(+)-JQ-1	5.37078	down	-1.19374
CC	GO:0030672	synaptic vesicle membrane	4	88	44	8271	0.00117396	0.0683246	0.0640118	SYN1/SYN2/SCAMP1/PTPRN2	4	(+)-JQ-1	8.54442	down	-1.19374
CC	GO:0099501	exocytic vesicle membrane	4	88	44	8271	0.00117396	0.0683246	0.0640118	SYN1/SYN2/SCAMP1/PTPRN2	4	(+)-JQ-1	8.54442	down	-1.19374
CC	GO:0055037	recycling endosome	6	88	123	8271	0.00192001	0.0931204	0.0872425	RAB8B/ITSN1/ZFYVE27/TPP1/RAP2A/SCAMP1	6	(+)-JQ-1	4.58481	down	-1.05927
CC	GO:0055038	recycling endosome membrane	4	88	58	8271	0.00327738	0.136245	0.127645	RAB8B/ZFYVE27/RAP2A/SCAMP1	4	(+)-JQ-1	6.48197	down	-0.893995
CC	GO:0008021	synaptic vesicle	5	88	102	8271	0.00451016	0.138656	0.129903	SYN1/SYN2/RAB8B/SCAMP1/PTPRN2	5	(+)-JQ-1	4.60729	down	-0.88638
CC	GO:0031225	anchored component of membrane	3	88	32	8271	0.00461925	0.138656	0.129903	SYN1/ZFAND2B/THY1	3	(+)-JQ-1	8.81143	down	-0.88638
CC	GO:0097440	apical dendrite	2	88	10	8271	0.00476479	0.138656	0.129903	ITSN1/YKT6	2	(+)-JQ-1	18.7977	down	-0.88638
CC	GO:0016580	Sin3 complex	2	88	11	8271	0.00578351	0.141453	0.132524	SUDS3/PHF12	2	(+)-JQ-1	17.0888	down	-0.877706
CC	GO:0070382	exocytic vesicle	5	88	110	8271	0.00620346	0.141453	0.132524	SYN1/SYN2/RAB8B/SCAMP1/PTPRN2	5	(+)-JQ-1	4.27221	down	-0.877706
CC	GO:0045121	membrane raft	6	88	159	8271	0.00680528	0.141453	0.132524	TGFBR1/CD4/CD226/TPP1/FYN/THY1	6	(+)-JQ-1	3.54674	down	-0.877706
CC	GO:0098857	membrane microdomain	6	88	159	8271	0.00680528	0.141453	0.132524	TGFBR1/CD4/CD226/TPP1/FYN/THY1	6	(+)-JQ-1	3.54674	down	-0.877706
CC	GO:0070822	Sin3-type complex	2	88	14	8271	0.00937297	0.181836	0.170358	SUDS3/PHF12	2	(+)-JQ-1	13.4269	down	-0.768638
CC	GO:0098793	presynapse	7	88	227	8271	0.010331	0.187896	0.176036	SYN1/SYN2/RAB8B/ITSN1/SCAMP1/PTPRN2/PTPRN	7	(+)-JQ-1	2.89833	down	-0.7544
CC	GO:0005788	endoplasmic reticulum lumen	5	88	127	8271	0.0112011	0.191737	0.179634	CD4/F2/PTPRN2/DBI/H6PD	5	(+)-JQ-1	3.70034	down	-0.745611
CC	GO:0005887	integral component of plasma membrane	8	88	310	8271	0.0170064	0.274936	0.257582	TGFBR1/TSPAN9/CD4/CD226/FZD6/YKT6/PTPRN2/THY1	8	(+)-JQ-1	2.42551	down	-0.589085
CC	GO:0098563	intrinsic component of synaptic vesicle membrane	2	88	21	8271	0.0206137	0.301961	0.2829	SYN1/PTPRN2	2	(+)-JQ-1	8.9513	down	-0.548366
CC	GO:0009897	external side of plasma membrane	4	88	99	8271	0.020949	0.301961	0.2829	CD4/CD226/F2/THY1	4	(+)-JQ-1	3.79752	down	-0.548366
CC	GO:0031226	intrinsic component of plasma membrane	8	88	330	8271	0.0237707	0.301961	0.2829	TGFBR1/TSPAN9/CD4/CD226/FZD6/YKT6/PTPRN2/THY1	8	(+)-JQ-1	2.27851	down	-0.548366
CC	GO:0150034	distal axon	5	88	154	8271	0.0238663	0.301961	0.2829	MYO9A/ZFYVE27/PTPRN2/PTPRN/THY1	5	(+)-JQ-1	3.05158	down	-0.548366
CC	GO:0098978	glutamatergic synapse	5	88	162	8271	0.0288928	0.350325	0.328212	ARHGAP39/SYN2/ITSN1/PPP3CA/FYN	5	(+)-JQ-1	2.90088	down	-0.483846
CC	GO:0000118	histone deacetylase complex	3	88	65	8271	0.0316725	0.352518	0.330266	HINT1/SUDS3/PHF12	3	(+)-JQ-1	4.33794	down	-0.481136
CC	GO:0098552	side of membrane	6	88	228	8271	0.0342114	0.352518	0.330266	CD4/CD226/F2/PPP3CA/FYN/THY1	6	(+)-JQ-1	2.47339	down	-0.481136
CC	GO:0009986	cell surface	6	88	230	8271	0.0354782	0.352518	0.330266	TGFBR1/CD4/CD226/F2/FZD6/THY1	6	(+)-JQ-1	2.45188	down	-0.481136
CC	GO:0030425	dendrite	7	88	295	8271	0.0371777	0.352518	0.330266	SYN1/ITSN1/ZFYVE27/PPP3CA/YKT6/FYN/THY1	7	(+)-JQ-1	2.23024	down	-0.481136
CC	GO:0097447	dendritic tree	7	88	295	8271	0.0371777	0.352518	0.330266	SYN1/ITSN1/ZFYVE27/PPP3CA/YKT6/FYN/THY1	7	(+)-JQ-1	2.23024	down	-0.481136
CC	GO:0097542	ciliary tip	2	88	30	8271	0.0401544	0.352518	0.330266	IFT88/ARMC9	2	(+)-JQ-1	6.26591	down	-0.481136
CC	GO:0030135	coated vesicle	5	88	183	8271	0.0451175	0.352518	0.330266	CD4/RAB8B/REEP6/SCAMP1/SCAP	5	(+)-JQ-1	2.568	down	-0.481136
CC	GO:1990204	oxidoreductase complex	3	88	77	8271	0.0484765	0.352518	0.330266	NDUFA5/CYB5B/UQCRH	3	(+)-JQ-1	3.66189	down	-0.481136
CC	GO:0036477	somatodendritic compartment	8	88	383	8271	0.050434	0.352518	0.330266	SYN1/ITSN1/ZFYVE27/PPP3CA/YKT6/FYN/PTPRN/THY1	8	(+)-JQ-1	1.96321	down	-0.481136
CC	GO:0005784	Sec61 translocon complex	1	88	5	8271	0.0520902	0.352518	0.330266	SEC61A1	1	(+)-JQ-1	18.7977	down	-0.481136
CC	GO:0005955	calcineurin complex	1	88	5	8271	0.0520902	0.352518	0.330266	PPP3CA	1	(+)-JQ-1	18.7977	down	-0.481136
CC	GO:0031233	intrinsic component of external side of plasma membrane	1	88	5	8271	0.0520902	0.352518	0.330266	THY1	1	(+)-JQ-1	18.7977	down	-0.481136
CC	GO:0036056	filtration diaphragm	1	88	5	8271	0.0520902	0.352518	0.330266	PPP3CA	1	(+)-JQ-1	18.7977	down	-0.481136
CC	GO:0036057	slit diaphragm	1	88	5	8271	0.0520902	0.352518	0.330266	PPP3CA	1	(+)-JQ-1	18.7977	down	-0.481136
CC	GO:0060187	cell pole	1	88	5	8271	0.0520902	0.352518	0.330266	RAB8B	1	(+)-JQ-1	18.7977	down	-0.481136
CC	GO:0097197	tetraspanin-enriched microdomain	1	88	5	8271	0.0520902	0.352518	0.330266	TSPAN9	1	(+)-JQ-1	18.7977	down	-0.481136
CC	GO:0097441	basal dendrite	1	88	5	8271	0.0520902	0.352518	0.330266	YKT6	1	(+)-JQ-1	18.7977	down	-0.481136
CC	GO:0099571	postsynaptic cytoskeleton	1	88	5	8271	0.0520902	0.352518	0.330266	ITSN1	1	(+)-JQ-1	18.7977	down	-0.481136
CC	GO:0031201	SNARE complex	2	88	36	8271	0.0558343	0.369267	0.345959	SYN2/YKT6	2	(+)-JQ-1	5.22159	down	-0.460976
CC	GO:0016461	unconventional myosin complex	1	88	6	8271	0.0621817	0.376976	0.353181	MYO9A	1	(+)-JQ-1	15.6648	down	-0.452003
CC	GO:0033061	DNA recombinase mediator complex	1	88	6	8271	0.0621817	0.376976	0.353181	SWI5	1	(+)-JQ-1	15.6648	down	-0.452003
CC	GO:0071256	translocon complex	1	88	6	8271	0.0621817	0.376976	0.353181	SEC61A1	1	(+)-JQ-1	15.6648	down	-0.452003
CC	GO:0098993	anchored component of synaptic vesicle membrane	1	88	6	8271	0.0621817	0.376976	0.353181	SYN1	1	(+)-JQ-1	15.6648	down	-0.452003
CC	GO:0031312	extrinsic component of organelle membrane	2	88	39	8271	0.0643533	0.38218	0.358056	SYN1/TAMM41	2	(+)-JQ-1	4.81993	down	-0.446049
CC	GO:0042588	zymogen granule	1	88	7	8271	0.0721669	0.402335	0.376939	SCAMP1	1	(+)-JQ-1	13.4269	down	-0.423729
CC	GO:0099078	BORC complex	1	88	7	8271	0.0721669	0.402335	0.376939	KXD1	1	(+)-JQ-1	13.4269	down	-0.423729
CC	GO:0030017	sarcomere	3	88	91	8271	0.0725359	0.402335	0.376939	RPL15/PPP3CA/FHL3	3	(+)-JQ-1	3.09853	down	-0.423729
CC	GO:0043679	axon terminus	2	88	42	8271	0.0732775	0.402335	0.376939	PTPRN2/PTPRN	2	(+)-JQ-1	4.47565	down	-0.423729
CC	GO:0005652	nuclear lamina	1	88	8	8271	0.082047	0.415648	0.389412	LMNA	1	(+)-JQ-1	11.7486	down	-0.409591
CC	GO:0140534	endoplasmic reticulum protein-containing complex	3	88	99	8271	0.088265	0.415648	0.389412	HSD17B12/SEC61A1/STT3A	3	(+)-JQ-1	2.84814	down	-0.409591
CC	GO:0000228	nuclear chromosome	4	88	159	8271	0.0890032	0.415648	0.389412	SYN1/SWI5/SUDS3/PHF12	4	(+)-JQ-1	2.36449	down	-0.409591
CC	GO:0016327	apicolateral plasma membrane	1	88	9	8271	0.0918231	0.415648	0.389412	FZD6	1	(+)-JQ-1	10.4432	down	-0.409591
CC	GO:0032809	neuronal cell body membrane	1	88	9	8271	0.0918231	0.415648	0.389412	THY1	1	(+)-JQ-1	10.4432	down	-0.409591
CC	GO:0030016	myofibril	3	88	102	8271	0.0945062	0.415648	0.389412	RPL15/PPP3CA/FHL3	3	(+)-JQ-1	2.76437	down	-0.409591
CC	GO:0043202	lysosomal lumen	2	88	50	8271	0.0988076	0.415648	0.389412	FUCA1/TPP1	2	(+)-JQ-1	3.75955	down	-0.409591
CC	GO:0044306	neuron projection terminus	2	88	50	8271	0.0988076	0.415648	0.389412	PTPRN2/PTPRN	2	(+)-JQ-1	3.75955	down	-0.409591
CC	GO:0010008	endosome membrane	6	88	300	8271	0.0995613	0.415648	0.389412	RAB8B/ZFYVE27/RAP2A/LAMP3/SCAMP1/OSBPL9	6	(+)-JQ-1	1.87977	down	-0.409591
CC	GO:0005814	centriole	3	88	105	8271	0.100925	0.415648	0.389412	IFT88/CEP162/ARMC9	3	(+)-JQ-1	2.68539	down	-0.409591
CC	GO:0005750	mitochondrial respiratory chain complex III	1	88	10	8271	0.101496	0.415648	0.389412	UQCRH	1	(+)-JQ-1	9.39886	down	-0.409591
CC	GO:0032590	dendrite membrane	1	88	10	8271	0.101496	0.415648	0.389412	THY1	1	(+)-JQ-1	9.39886	down	-0.409591
CC	GO:0044298	cell body membrane	1	88	10	8271	0.101496	0.415648	0.389412	THY1	1	(+)-JQ-1	9.39886	down	-0.409591
CC	GO:0045275	respiratory chain complex III	1	88	10	8271	0.101496	0.415648	0.389412	UQCRH	1	(+)-JQ-1	9.39886	down	-0.409591
CC	GO:0099092	postsynaptic density, intracellular component	1	88	10	8271	0.101496	0.415648	0.389412	FYN	1	(+)-JQ-1	9.39886	down	-0.409591
CC	GO:0043292	contractile fiber	3	88	106	8271	0.103103	0.415648	0.389412	RPL15/PPP3CA/FHL3	3	(+)-JQ-1	2.66006	down	-0.409591
CC	GO:0016324	apical plasma membrane	3	88	109	8271	0.109748	0.415648	0.389412	FZD6/AHCYL1/THY1	3	(+)-JQ-1	2.58684	down	-0.409591
CC	GO:0043235	receptor complex	3	88	109	8271	0.109748	0.415648	0.389412	TGFBR1/CD4/PTPRN2	3	(+)-JQ-1	2.58684	down	-0.409591
CC	GO:0019898	extrinsic component of membrane	4	88	172	8271	0.110506	0.415648	0.389412	SYN1/PPP3CA/TAMM41/FYN	4	(+)-JQ-1	2.18578	down	-0.409591
CC	GO:0000109	nucleotide-excision repair complex	1	88	11	8271	0.111068	0.415648	0.389412	XPA	1	(+)-JQ-1	8.54442	down	-0.409591
CC	GO:0000176	nuclear exosome (RNase complex)	1	88	11	8271	0.111068	0.415648	0.389412	EXOSC5	1	(+)-JQ-1	8.54442	down	-0.409591
CC	GO:0008250	oligosaccharyltransferase complex	1	88	11	8271	0.111068	0.415648	0.389412	STT3A	1	(+)-JQ-1	8.54442	down	-0.409591
CC	GO:0030992	intraciliary transport particle B	1	88	11	8271	0.111068	0.415648	0.389412	IFT88	1	(+)-JQ-1	8.54442	down	-0.409591
CC	GO:0030662	coated vesicle membrane	3	88	110	8271	0.111999	0.415648	0.389412	CD4/REEP6/SCAP	3	(+)-JQ-1	2.56333	down	-0.409591
CC	GO:0030665	clathrin-coated vesicle membrane	2	88	55	8271	0.115849	0.415648	0.389412	CD4/REEP6	2	(+)-JQ-1	3.41777	down	-0.409591
CC	GO:0030426	growth cone	3	88	113	8271	0.11886	0.415648	0.389412	MYO9A/ZFYVE27/THY1	3	(+)-JQ-1	2.49527	down	-0.409591
CC	GO:0030018	Z disc	2	88	56	8271	0.119343	0.415648	0.389412	PPP3CA/FHL3	2	(+)-JQ-1	3.35674	down	-0.409591
CC	GO:0031314	extrinsic component of mitochondrial inner membrane	1	88	12	8271	0.120538	0.415648	0.389412	TAMM41	1	(+)-JQ-1	7.83239	down	-0.409591
CC	GO:0097038	perinuclear endoplasmic reticulum	1	88	12	8271	0.120538	0.415648	0.389412	FYN	1	(+)-JQ-1	7.83239	down	-0.409591
CC	GO:0099091	postsynaptic specialization, intracellular component	1	88	12	8271	0.120538	0.415648	0.389412	FYN	1	(+)-JQ-1	7.83239	down	-0.409591
CC	GO:0098803	respiratory chain complex	2	88	57	8271	0.122864	0.415648	0.389412	NDUFA5/UQCRH	2	(+)-JQ-1	3.29785	down	-0.409591
CC	GO:0030427	site of polarized growth	3	88	117	8271	0.128245	0.415648	0.389412	MYO9A/ZFYVE27/THY1	3	(+)-JQ-1	2.40997	down	-0.409591
CC	GO:0030424	axon	6	88	323	8271	0.128977	0.415648	0.389412	MYO9A/SYN1/ZFYVE27/PTPRN2/PTPRN/THY1	6	(+)-JQ-1	1.74592	down	-0.409591
CC	GO:0000177	cytoplasmic exosome (RNase complex)	1	88	13	8271	0.129909	0.415648	0.389412	EXOSC5	1	(+)-JQ-1	7.2299	down	-0.409591
CC	GO:0046658	anchored component of plasma membrane	1	88	13	8271	0.129909	0.415648	0.389412	THY1	1	(+)-JQ-1	7.2299	down	-0.409591
CC	GO:0097386	glial cell projection	1	88	13	8271	0.129909	0.415648	0.389412	FYN	1	(+)-JQ-1	7.2299	down	-0.409591
CC	GO:0005746	mitochondrial respirasome	2	88	59	8271	0.129979	0.415648	0.389412	NDUFA5/UQCRH	2	(+)-JQ-1	3.18606	down	-0.409591
CC	GO:0098802	plasma membrane signaling receptor complex	2	88	59	8271	0.129979	0.415648	0.389412	TGFBR1/CD4	2	(+)-JQ-1	3.18606	down	-0.409591
CC	GO:0031674	I band	2	88	60	8271	0.133573	0.417542	0.391186	PPP3CA/FHL3	2	(+)-JQ-1	3.13295	down	-0.407616
CC	GO:0000792	heterochromatin	2	88	61	8271	0.137189	0.417542	0.391186	SIRT6/EME1	2	(+)-JQ-1	3.08159	down	-0.407616
CC	GO:0044297	cell body	5	88	257	8271	0.138145	0.417542	0.391186	ITSN1/YKT6/FYN/PTPRN/THY1	5	(+)-JQ-1	1.82857	down	-0.407616
CC	GO:0031672	A band	1	88	14	8271	0.139181	0.417542	0.391186	RPL15	1	(+)-JQ-1	6.71347	down	-0.407616
CC	GO:0032994	protein-lipid complex	1	88	14	8271	0.139181	0.417542	0.391186	DBI	1	(+)-JQ-1	6.71347	down	-0.407616
CC	GO:0000795	synaptonemal complex	1	88	15	8271	0.148355	0.431713	0.404463	SYN1	1	(+)-JQ-1	6.26591	down	-0.393122
CC	GO:0030285	integral component of synaptic vesicle membrane	1	88	15	8271	0.148355	0.431713	0.404463	PTPRN2	1	(+)-JQ-1	6.26591	down	-0.393122
CC	GO:0099086	synaptonemal structure	1	88	15	8271	0.148355	0.431713	0.404463	SYN1	1	(+)-JQ-1	6.26591	down	-0.393122
CC	GO:0070469	respirasome	2	88	65	8271	0.151863	0.437546	0.409928	NDUFA5/UQCRH	2	(+)-JQ-1	2.89196	down	-0.387293
CC	GO:0030990	intraciliary transport particle	1	88	16	8271	0.157433	0.444785	0.41671	IFT88	1	(+)-JQ-1	5.87429	down	-0.380166
CC	GO:0097546	ciliary base	1	88	16	8271	0.157433	0.444785	0.41671	IFT88	1	(+)-JQ-1	5.87429	down	-0.380166
CC	GO:0101002	ficolin-1-rich granule	3	88	131	8271	0.163016	0.452585	0.424017	DERA/IDH1/PTPRN2	3	(+)-JQ-1	2.15241	down	-0.372616
CC	GO:0005666	RNA polymerase III complex	1	88	17	8271	0.166415	0.452585	0.424017	POLR3GL	1	(+)-JQ-1	5.52874	down	-0.372616
CC	GO:0005796	Golgi lumen	1	88	17	8271	0.166415	0.452585	0.424017	F2	1	(+)-JQ-1	5.52874	down	-0.372616
CC	GO:0032589	neuron projection membrane	1	88	17	8271	0.166415	0.452585	0.424017	THY1	1	(+)-JQ-1	5.52874	down	-0.372616
CC	GO:0000178	exosome (RNase complex)	1	88	18	8271	0.175302	0.457878	0.428976	EXOSC5	1	(+)-JQ-1	5.22159	down	-0.367567
[truncated: 918,705+ more rows]

## Sheet: Table S2 - Heatmap
Description	GO identifier	Ontology	Crizotinib	CHDI-00390576-0000-004	MLN-8054	Apabetalone	Molibresib	Decitabine	Fostamatinib	Copanlisib	Onametostat	Methotrexate	Abemaciclib	PHA-793887	Domatinostat	Sunitinib	Mocetinostat	Bromosporine	Vorinostat	Geldanamycin	Tanespimycin	5-Azacytidine	Lirametostat	Carboplatine	Cyclosporin A	Idealisib	Tubastatin A	Iberdomide	Pomalidomide	Iadademstat	TMP269	AZD-8055	Apitolisib	Baricitinib	NFAT activation inhibitor III	AZD-6482	Alpelisib	Pemetrexed	Voxtalisib	Nutlin-3	Cisplatin	(+)-JQ-1	Ravoxertinib	5-Fluoro-2'-deoxycytidine	Tazemetostat	Rucaparib	Veliparib	SNS-314	GSK-2636771
mitotic spindle elongation	GO:0000022	BP	-0.176758	-0.126927	-0.176758	-0.183168	-0.0252972	0.479352	-0.0377796	-0.176758	-0.176758	-0.227007	-0.176758	-0.176758	0.68508	-0.808966	0.486212	-0.176758	-0.176758	0.313188	0.26807	-0.176758	-0.176758	-0.176758	-0.521698	-0.176758	-0.284928	-0.01974	-0.176758	-0.176758	-0.165567	0.028372	-0.930141	-0.0437372	-0.176758	-0.176758	-0.176758	-0.164164	-0.175733	-0.15242	1.28377	-0.176758	-0.176758	0.504671	-0.176758	-0.176758	-0.176758	-0.176758	-0.176758
ribosomal large subunit assembly	GO:0000027	BP	0.10947	0.307373	0.250626	-1.38641	0.167226	0.250629	0.250629	0.258589	-0.076525	0.170956	0.281335	0.166032	0.332213	-0.131604	0.0663394	-1.10909	-2.12136	-1.75452	0.224964	0.172987	0.250629	0.169271	0.249487	0.250629	0.250629	0.442874	0.250629	0.250629	0.261986	0.287548	0.268749	0.250629	0.250629	0.250629	0.250629	0.122518	0.285955	0.348473	0.250629	0.407543	0.250629	-0.786825	0.37582	0.250629	0.249192	0.250544	0.249519
ribosomal small subunit assembly	GO:0000028	BP	0.250868	0.362004	0.250862	0.189949	0.0731481	0.250868	0.250868	0.271341	0.127052	0.233204	0.0875713	0.0105776	0.35453	0.118315	-0.20012	0.243445	-0.654845	-0.480432	-0.046761	0.0538492	0.250868	0.0444189	0.24797	-0.133947	-0.0128006	0.568068	0.874254	0.250868	0.279687	0.344552	-0.0720544	0.250868	0.250868	0.250868	0.250868	-0.0944098	0.253508	0.31354	-0.84376	0.40928	-0.429167	0.250764	0.250868	0.226674	0.247223	0.250652	0.248052
very long-chain fatty acid metabolic process	GO:0000038	BP	-0.812401	0.740028	-0.326856	-0.339977	-0.159208	0.451409	-0.0237104	2.08906	-0.32685	-0.345062	-0.0893761	-0.165355	1.48671	-0.345005	-0.32685	-0.334503	-0.334379	-0.383852	-0.175238	-0.32685	-0.32685	-0.508391	-0.329838	-0.32685	-0.32685	-0.32685	-0.32685	-0.32685	-0.297137	-0.184424	-0.181725	0.00178158	-0.32685	-0.32685	-0.0187327	-0.230761	-0.324129	-0.267246	-0.32685	-0.32685	-0.32685	-0.32685	-0.32685	-0.345131	-0.330608	-0.327073	-0.329754
mitotic sister chromatid segregation	GO:0000070	BP	0.0278949	-0.105954	0.393781	-0.133607	-0.108637	0.169996	-0.0392017	-0.128451	-0.109762	-0.681182	-0.202057	-0.164806	0.319984	-0.720746	-0.0251194	-0.132341	-0.132324	0.535739	-0.034582	-0.153539	-0.131756	-0.109169	-0.326191	-0.169141	-0.140566	-0.166766	-0.132233	-0.162402	-0.127288	-0.617797	-0.555093	-0.166962	-0.165369	-0.145686	-0.17264	0.507948	-0.130938	0.208684	1.53158	-0.126649	-0.191351	0.947507	-0.124661	-0.134679	0.0456139	-0.131336	-0.131698
cell cycle checkpoint	GO:0000075	BP	0.059227	0.200416	0.661115	0.117348	0.195745	0.221928	0.20792	0.14959	0.0974986	-0.305704	-0.281356	-0.0567951	0.238005	-0.807815	0.334125	0.140259	0.140299	-0.411939	-0.507476	0.0544248	0.136166	0.206638	-0.530651	0.0404172	0.0554312	0.27799	0.34638	0.406271	0.152382	-0.142102	0.0102248	0.0836493	0.283627	0.252057	0.215589	0.871756	-0.112026	0.326299	0.968338	0.0693381	0.19436	0.46653	0.049489	0.125307	0.141522	0.0784625	0.1418
DNA replication checkpoint	GO:0000076	BP	0.160739	0.810289	0.160733	0.149363	0.346751	0.275922	0.520329	0.184161	0.160739	0.140532	-0.0260737	-0.114155	0.301937	0.140596	0.160721	0.152248	0.152386	-0.601509	-0.960611	0.0310478	0.160739	-0.0576622	0.157425	0.160739	-0.157915	0.160739	0.908407	1.3178	-0.0252733	-0.346181	-0.568887	0.160739	0.160739	0.0427404	0.518626	-0.234262	0.163759	0.306286	0.733197	0.160739	0.160739	1.03448	-0.15994	0.101114	0.15657	0.160493	0.157518
DNA damage checkpoint	GO:0000077	BP	-0.0996441	0.263836	1.47735	0.0782161	0.282279	0.247062	0.0199126	0.189563	0.253781	0.307314	-0.79137	-0.0201162	0.258994	-0.240394	0.544181	0.154668	0.154759	-0.299542	-1.31983	0.0441586	0.148789	0.37168	-0.506444	-0.1553	-0.0488266	0.480281	0.671528	0.563682	0.134616	1.31863	0.0440108	-0.0383286	0.568045	0.467277	0.262373	0.495518	-0.506613	0.286856	-0.337471	-0.0789955	0.331711	0.886945	-0.00416423	-0.00530254	0.157504	0.0160073	0.158126
G2/M transition of mitotic cell cycle	GO:0000086	BP	-0.315409	0.759445	1.63655	-0.0639309	0.082058	0.291193	0.206278	-0.00389111	-0.0949356	0.276721	-0.702197	-0.144471	0.272501	-0.220574	0.45253	-0.0212675	-0.0211925	1.13007	-0.620001	-0.162377	-0.0380569	-0.118162	-0.125486	-0.516175	-0.190149	-0.112291	0.436875	0.638348	-0.115203	-0.649615	-0.63524	-0.244722	0.502529	-0.0808936	0.0503167	1.14482	-0.0149998	0.498946	3.27952	0.0173451	-0.423173	1.90788	0.181239	-0.0373266	-0.0189143	-0.0167783	-0.018398
negative regulation of transcription by RNA polymerase II	GO:0000122	BP	0.0746059	0.614831	1.48937	0.250795	0.166726	-1.02238	-1.0797	0.326989	0.219726	-0.432398	-0.175114	0.146843	0.437887	-3.58968	-0.109477	1.12964	0.490863	1.05005	-0.116039	0.0929928	0.724753	0.605222	0.311565	0.0472643	0.120301	0.447949	0.522158	0.503925	0.277906	2.16419	0.206126	0.0595105	0.50795	0.242005	0.180958	0.172575	0.0877155	-0.373891	-0.445963	0.211606	-0.606768	0.691435	0.119073	0.290536	0.311046	0.313426	1.7285
histone acetyltransferase complex	GO:0000123	CC	0.52636	0.838819	-0.0884601	-0.400719	0.39265	0.400498	0.49092	0.392218	0.434891	-0.224472	0.284552	-0.0473895	0.40994	-0.257484	0.080468	-0.640417	-3.01313	-0.712983	0.424417	0.203739	0.334701	0.322483	-0.296402	0.334701	0.191291	0.0676049	0.533728	0.308624	0.393241	0.819723	0.171156	0.576006	0.206683	0.276325	0.334701	0.458899	0.343464	0.370008	0.612679	0.478305	0.576674	0.48475	0.223065	0.33468	0.332631	0.27387	0.329145
rRNA modification	GO:0000154	BP	0.376891	0.570041	-0.596357	0.13412	-0.211021	0.454501	-0.0413053	0.395665	0.376891	0.729705	0.329779	0.156549	0.458378	-0.522341	0.242101	-1.39104	-1.84418	-0.989117	0.219267	0.578414	0.345369	0.196527	0.374234	0.376891	0.213251	0.143657	0.376891	0.172359	0.309228	0.462798	0.426884	0.561809	0.376891	0.302306	0.679297	0.401992	0.379312	0.43436	0.376891	0.487877	-0.084616	-0.475324	0.18601	0.343752	0.373549	0.376693	0.374309
meiotic spindle organization	GO:0000212	BP	-0.395918	0.6081	2.60153	-0.44035	-0.215249	-0.255877	-0.00206626	-0.371132	-0.395918	-0.417302	-0.64976	-0.395918	1.7896	-0.417234	0.602179	-0.404904	-0.404758	0.988171	-0.171963	-0.395918	-0.395918	-0.395918	-0.395918	-0.882036	-0.395918	-0.395918	-0.395918	-0.395918	-0.361028	-3.0766	-0.834096	-0.395918	-0.395918	-0.395918	-0.00250717	0.292117	-0.392722	0.387804	1.24733	-0.395918	-0.395918	1.29451	-0.0232262	-0.43967	-0.40033	-0.396179	-0.399327
microtubule cytoskeleton organization	GO:0000226	BP	-0.00030263	-0.395204	0.957589	-0.122485	-0.0116916	0.484071	0.0166013	-0.115039	-0.150805	-0.687201	-0.366637	-0.0978174	-0.0486697	-0.627249	0.279763	0.0486629	0.305121	0.819166	0.114785	-0.157369	0.099111	-0.140762	-0.324845	0.0528498	-0.183508	0.0710904	-0.153525	-0.13492	-0.127433	-1.08136	-0.297718	-0.204174	-0.176015	-0.143383	-0.174856	0.842375	-0.287887	0.158761	1.38614	-0.132501	0.0236369	2.07718	-0.154685	0.32359	-0.120385	-0.119593	-0.120194
nuclear chromosome	GO:0000228	CC	0.241049	1.9202	1.65199	0.0797357	0.289217	0.118108	0.235672	0.175615	0.155747	-0.859185	-0.417161	0.131024	0.187184	-0.609341	0.219221	0.0752581	0.0668373	-2.57844	-0.613691	-0.104964	0.0624746	0.166145	-0.949845	0.0513819	0.129197	0.193883	0.253473	0.0677212	0.0386977	0.945838	-0.0610043	0.288162	0.242567	0.0861106	0.0926395	1.89707	0.0962552	0.172676	0.459117	-0.293927	0.0375031	-0.115806	0.0331955	0.0890613	0.844591	0.0890727	0.803503
mitochondrial proton-transporting ATP synthase complex, coupling factor F(o)	GO:0000276	CC	-0.461483	-0.0225781	-0.461483	-0.461483	-0.145788	-0.317614	-0.461483	2.39331	0.117939	-0.506472	-0.26117	-0.0408523	0.233121	-0.461483	-0.461483	-0.461483	-0.520862	-0.588041	0.755315	-0.461483	-0.461483	-0.461483	-0.521305	-0.750743	-0.461483	-0.461483	-0.461483	0.531524	-0.262613	-0.383805	-0.409006	0.0715163	-0.461483	-0.461483	-0.461483	-0.461483	-0.151536	-0.384281	-0.461483	-0.0694101	-0.461483	-0.461483	-0.461483	-0.461483	-0.466011	-0.461498	-0.473632
nuclear division	GO:0000280	BP	-0.0597817	-0.0256912	0.494024	-0.122629	-0.0956476	0.0997602	-0.0448531	-0.118794	-0.136781	-0.549833	-0.306234	-0.148913	0.186129	-0.964479	-0.0278609	-0.0528334	-0.000272203	0.83907	0.0117705	-0.139022	-0.121647	-0.0908306	-0.624477	-0.154029	-0.139492	-0.0955018	-0.114099	-0.146921	-0.11783	-0.738176	-0.464599	-0.16345	-0.149379	-0.102306	-0.148108	0.430238	-0.225513	0.108572	1.70344	-0.141616	-0.18172	1.32049	-0.117072	0.112036	-0.00725418	0.0539871	0.0469508
mitotic cytokinesis	GO:0000281	BP	0.306313	-0.0333202	1.09997	-0.268556	-0.0465588	0.35575	0.00430935	-0.216138	-0.269153	-0.145884	-0.11684	-0.2867	0.873299	0.137444	0.0452402	0.0925347	0.0549762	0.465966	1.00831	-0.127102	-0.263397	-0.263397	-0.293439	-0.466524	-0.263397	-0.0488241	-0.263397	-0.263397	-0.27723	-0.41763	-0.496187	-0.154156	0.00449974	-0.280787	-0.384543	-0.40331	-0.262327	0.0159301	0.255429	-0.24986	-0.128555	0.384728	-0.14378	0.76359	-0.264873	-0.263484	-0.264538
magnesium ion binding	GO:0000287	MF	0.272046	-2.16781	1.22178	-0.434957	-0.189092	0.521356	0.0308078	-0.0540615	-0.025909	0.0954656	1.55157	-0.0416381	2.40583	-0.453558	0.24752	-0.439159	-0.448893	-0.0625998	1.06824	-0.305992	0.245517	0.463906	-0.422341	-0.747831	-0.104471	-0.816005	0.146602	-0.716645	-0.0080443	0.0877924	0.0750923	0.89335	0.0137284	-1.29737	-1.14383	-0.955731	-0.339464	-1.71102	-0.684211	-1.36208	-0.841796	-0.0257292	-0.215955	-0.422822	-0.425324	-0.426374	-0.728022
organellar ribosome	GO:0000313	CC	0.17858	0.0182238	0.0327736	0.215475	0.237281	0.236264	0.333694	0.0856331	-0.0826628	0.37789	0.239557	-0.236419	0.266158	-0.312852	-0.24371	-0.590703	-0.682161	0.194855	0.260185	-2.03371	-0.277893	0.215115	-0.584718	0.161838	0.241928	0.220537	0.210853	0.31268	0.182724	0.202039	0.189359	0.152033	0.217289	0.322837	0.142875	0.0871197	0.224425	-0.0495205	0.172652	0.545636	0.189679	0.0784119	0.171002	0.220527	-0.772631	0.220534	0.210637
organellar small ribosomal subunit	GO:0000314	CC	0.00180942	0.0620027	-0.0154039	-0.0112342	0.0556633	0.0423386	0.215192	1.58458	-1.55331	-0.021717	0.0449159	0.102544	0.184481	-0.0288456	-0.0138361	-0.493637	-0.657324	-0.0643727	0.183333	-0.532957	-0.0353332	-0.0606677	-0.435584	-0.149456	0.00180942	0.00180942	-0.0231443	0.00180942	-0.0860147	0.0424304	0.0292519	-0.174724	0.00180942	-0.0649409	0.0773988	-0.342004	0.0118293	0.0103213	0.00180942	0.20684	-0.105877	0.00180942	0.00180942	0.00178566	-0.0345261	0.00180161	-0.0473868
organellar large ribosomal subunit	GO:0000315	CC	0.228281	-0.021598	-0.250895	0.303743	0.337949	0.331136	0.38342	-0.122122	0.463746	0.165039	0.332454	-0.470598	0.362082	-0.392417	-0.301311	-0.360127	-0.8744	0.276572	0.362657	-3.07306	-0.466492	0.310413	-0.52357	0.277057	0.358286	0.310413	0.310413	0.488753	0.282371	0.286038	0.22253	0.24879	0.300496	0.470298	0.180347	0.144814	0.315536	-0.0811907	0.234642	0.482855	0.310413	-0.335648	0.241248	0.310401	-0.526828	0.310409	0.307164
lytic vacuole	GO:0000323	CC	-0.343718	-0.782682	-0.532855	-0.529996	-0.0755794	-0.702438	-0.0853656	1.13772	-0.313248	-0.161409	0.505818	0.372636	0.550416	-0.0016274	-0.0849322	-0.398092	0.0179379	-0.33382	1.65039	-0.569436	-0.155711	-0.187412	-0.1217	-0.175963	-0.400212	-0.283516	-0.347086	-0.194327	-0.350646	-0.407008	-0.50223	-0.329897	-0.398873	-0.350598	-0.80982	-0.590014	-0.853721	-0.922762	-0.362325	-0.673694	-0.594903	-0.403384	-0.417211	-0.521067	-0.522674	0.0974728	0.0236715
RNA splicing, via transesterification reactions	GO:0000375	BP	0.220752	0.223968	0.152816	0.144065	0.133582	0.18185	0.2861	0.163678	0.428159	0.375354	0.0846071	-0.0755469	0.10511	-0.600985	-2.15724	0.144705	-4.97391	0.262615	0.302865	0.341012	0.763654	0.314106	0.151282	-0.0549992	0.0892536	0.367276	0.514129	0.274693	0.852912	3.34071	-0.0525971	0.3345	0.594895	0.130055	-0.0730445	0.0787966	-0.112197	0.184004	0.198458	0.173151	0.272593	0.152763	0.31922	0.135902	0.150885	0.152704	0.151325
RNA splicing, via transesterification reactions with bulged adenosine as nucleophile	GO:0000377	BP	0.213062	0.201499	0.140613	0.133641	0.120747	0.170601	0.24736	0.151832	0.425	0.37046	0.0656156	-0.0686011	0.0913404	-0.64709	-1.83742	0.122378	-5.18138	0.255279	0.284551	0.33499	0.771512	0.309731	0.139029	-0.0793573	0.0722157	0.346911	0.516178	0.269075	0.863702	3.4332	-0.0764097	0.328264	0.597211	0.126757	-0.0926648	0.0607327	-0.137052	0.173599	0.187935	0.164571	0.267276	0.140559	0.313435	0.123144	0.138619	0.140498	0.139073
mRNA splicing, via spliceosome	GO:0000398	BP	0.213062	0.201499	0.140613	0.133641	0.120747	0.170601	0.24736	0.151832	0.425	0.37046	0.0656156	-0.0686011	0.0913404	-0.64709	-1.83742	0.122378	-5.18138	0.255279	0.284551	0.33499	0.771512	0.309731	0.139029	-0.0793573	0.0722157	0.346911	0.516178	0.269075	0.863702	3.4332	-0.0764097	0.328264	0.597211	0.126757	-0.0926648	0.0607327	-0.137052	0.173599	0.187935	0.164571	0.267276	0.140559	0.313435	0.123144	0.138619	0.140498	0.139073
protein peptidyl-prolyl isomerization	GO:0000413	BP	-0.265426	-0.113041	-0.265433	-0.279889	-0.150099	-0.0986987	-0.0733263	0.153458	0.338765	-0.285492	1.91333	-0.648179	-0.0713269	-0.285429	-0.265444	-0.273858	-0.273722	-0.328231	2.77196	-0.0183342	-0.265426	-0.265426	-0.268718	-0.265426	-0.265426	0.107597	-0.382364	-0.265426	1.23401	5.57535	-0.124285	0.123691	-0.265426	-0.265426	-0.0536977	-0.228584	-0.262428	0.209654	-0.265426	4.21749	-0.265426	-0.265426	0.0575746	-0.303145	-0.269567	-0.265671	-0.268625
transcription factor TFIIH core complex	GO:0000439	CC	-0.202622	-0.00137879	-0.243168	-0.233346	-0.287634	0.033553	-0.202622	1.41362	-0.202622	-0.802464	0.0107924	0.290646	0.0992064	-0.274831	-0.202622	-0.248072	-0.202622	-6.4192	0.292402	-0.202622	-0.202622	-0.202622	-0.202622	-0.202622	-0.202622	-0.202622	-0.202622	-0.202622	-0.0593936	0.561163	-0.202622	-0.202622	-0.202622	-0.202622	0.0731483	0.330444	-0.202622	0.551752	-0.202622	-0.202622	-0.202622	-0.202622	0.0744218	-0.202622	-0.642237	-0.20264	-0.217587
maturation of 5.8S rRNA	GO:0000460	BP	-0.0169876	0.351446	0.0453663	0.224889	0.404829	-1.16966	-0.123676	0.316309	0.29689	0.280137	-0.00191555	-0.0744984	0.502146	-0.193721	0.296875	-1.18619	-0.148312	-1.50072	-0.0815975	0.29689	0.264286	0.110334	1.97845	0.29689	0.29689	0.29689	0.76488	0.29689	0.223863	0.797886	0.0980453	0.0459693	0.29689	0.29689	0.483948	0.29689	-0.843615	0.356333	0.000172982	0.338364	0.29689	0.296792	0.426064	0.265398	0.293433	0.296686	0.29422
maturation of SSU-rRNA from tricistronic rRNA transcript (SSU-rRNA, 5.8S rRNA, LSU-rRNA)	GO:0000462	BP	-0.022374	0.296195	0.192344	-0.301398	-0.130365	0.269202	0.250596	0.286671	0.234848	0.244592	0.195087	-0.0481138	0.220021	-1.10907	0.108179	-0.649777	-0.45857	-1.45939	0.198451	0.325301	0.238911	0.180419	0.249611	0.161243	0.155913	0.401373	0.250596	0.250596	0.225513	0.282442	0.269129	0.162576	0.250596	0.250596	0.250596	0.259901	0.251493	0.2719	0.0124157	0.26546	0.0813787	0.250561	0.250596	0.247838	0.249357	0.250523	0.249639
maturation of LSU-rRNA from tricistronic rRNA transcript (SSU-rRNA, 5.8S rRNA, LSU-rRNA)	GO:0000463	BP	0.390736	0.472213	0.222349	-1.04814	-0.145225	0.390736	0.390736	0.403736	0.304855	-0.153958	0.309078	-0.226582	0.464801	-2.14906	-0.985228	-1.31364	-2.39461	-1.04643	0.281589	0.321535	0.390736	0.0835942	0.271722	0.390736	0.390736	0.599237	0.390736	0.390736	0.409035	0.450222	0.420508	0.390736	0.235598	0.390736	0.390736	0.390736	0.392412	0.430531	0.390736	0.415077	0.390736	0.39067	0.567654	0.357642	0.388422	0.390599	0.388948
maturation of LSU-rRNA	GO:0000470	BP	0.430079	0.475772	-1.04264	-1.73714	0.155173	-0.118192	0.260509	0.437053	0.384008	0.0146269	0.283659	0.0134452	0.485156	-2.90251	0.00616445	-3.11117	-2.46305	-0.0773444	0.335299	0.387007	0.430079	0.359757	0.258515	0.430079	0.430079	0.504434	0.430079	0.430079	0.439896	0.318447	0.347424	0.51117	0.346855	0.430079	0.430079	0.430079	0.0105706	0.566304	0.430079	0.444974	0.593326	0.430044	0.484011	0.37655	0.428838	0.430006	0.42912
endonucleolytic cleavage involved in rRNA processing	GO:0000478	BP	-0.493001	0.455203	0.297688	0.282067	0.0606318	0.297695	0.297695	0.368206	0.297695	0.276013	0.139836	-0.387938	0.531893	-0.933394	0.297676	-0.29285	0.288732	-2.48059	0.0866957	0.297695	0.243816	0.0442798	0.294139	0.297695	-0.0442137	0.297695	0.297695	0.297695	0.0981082	0.412692	0.532301	-0.151755	0.297695	0.297695	0.297695	0.328189	0.300935	0.453863	-0.284092	0.559955	0.297695	0.297568	0.297695	0.256938	0.293221	0.297431	0.294239
endonucleolytic cleavage of tricistronic rRNA transcript (SSU-rRNA, 5.8S rRNA, LSU-rRNA)	GO:0000479	BP	-0.493001	0.455203	0.297688	0.282067	0.0606318	0.297695	0.297695	0.368206	0.297695	0.276013	0.139836	-0.387938	0.531893	-0.933394	0.297676	-0.29285	0.288732	-2.48059	0.0866957	0.297695	0.243816	0.0442798	0.294139	0.297695	-0.0442137	0.297695	0.297695	0.297695	0.0981082	0.412692	0.532301	-0.151755	0.297695	0.297695	0.297695	0.328189	0.300935	0.453863	-0.284092	0.559955	0.297695	0.297568	0.297695	0.256938	0.293221	0.297431	0.294239
proteasome complex	GO:0000502	CC	-0.0865876	2.65378	-0.106507	-0.101682	-0.0369892	0.0616579	0.160344	0.674787	-0.0865876	0.164726	0.00229895	0.010586	0.59244	-0.122062	-0.104693	-0.108916	-0.122521	0.917824	4.52084	-0.00545333	-0.12957	-0.0865876	-0.12279	-0.0865876	-0.0227936	-0.00255388	-0.0865876	-0.0865876	-0.303681	-0.0395799	-0.0548304	0.128373	-0.0865876	-0.163833	-0.0748721	-0.0226077	0.10098	-0.0767374	-0.0865876	0.0481782	0.040856	-0.102511	-0.0324608	-0.0866151	-0.0893275	-0.0865966	-0.0882472
double-strand break repair via homologous recombination	GO:0000724	BP	-0.0586892	0.809548	1.31619	0.156833	0.302533	0.209085	0.198944	0.179323	0.24324	0.484446	-0.693273	0.00270422	0.535334	0.152548	0.301399	0.160429	0.160511	-1.55091	-0.470513	0.0615413	0.142173	0.326864	0.163494	-0.0354956	0.00225895	-0.00681833	0.492398	0.518284	0.131799	1.4053	0.121792	0.338217	0.506214	0.41922	0.0360048	2.53426	-0.414158	-0.904829	0.00716337	-0.266568	-0.108056	0.528142	-0.0244026	0.142967	0.162988	0.0419443	0.163549
recombinational repair	GO:0000725	BP	-0.0612028	0.779896	1.32851	0.156645	0.303917	0.209461	0.198964	0.179378	0.243984	0.487792	-0.702634	0.000852967	0.539229	0.152314	0.30277	0.16028	0.160362	-1.56952	-0.477471	0.0603249	0.141827	0.327227	0.163377	-0.0328967	0.000402891	-0.00877233	0.495831	0.520265	0.131869	1.38187	0.121226	0.339985	0.509796	0.421863	0.0345129	2.55973	-0.419965	-0.916473	0.00536023	-0.266541	-0.108999	0.53196	-0.0265464	0.142629	0.162866	0.0405165	0.163433
double-strand break repair via break-induced replication	GO:0000727	BP	0.026131	0.592344	0.0261254	0.0134346	0.179695	0.107585	0.026131	0.162123	0.026131	0.026131	0.026131	0.026131	1.4794	0.00857168	0.026131	0.0187289	0.0188491	-1.89449	-0.120604	0.026131	0.026131	-0.176428	0.0232415	0.026131	0.026131	0.026131	0.026131	0.026131	0.0548703	2.65742	0.166499	0.026131	0.026131	-0.076729	0.026131	2.90574	0.0287633	0.026131	0.026131	0.026131	0.026131	0.026131	-0.253406	-0.00698066	0.0224963	0.025916	0.0233228
DNA synthesis involved in DNA repair	GO:0000731	BP	0.19691	-0.752666	0.128779	0.111866	0.337182	-1.30181	0.19691	0.215991	0.0697797	-0.0921176	-0.280096	0.268312	0.270655	0.146846	0.196895	0.189934	0.190047	-1.18212	-1.62304	-0.101895	0.19691	0.0833508	-0.0993682	-0.0906165	-0.00688221	0.19691	0.19691	-0.0127421	0.114226	-0.331558	0.240981	-0.14725	-0.0327415	0.19691	0.409012	0.227394	-0.968978	0.230206	0.817148	0.228309	0.19691	0.77901	-0.0193015	2.57909	0.193485	0.196708	2.11629
[truncated: 1,200 more rows]
[truncated: 97 more columns]

## Sheet: Table S2 - Raw Qvalues
Go_ID	Crizotinib	CHDI-00390576-0000-004	MLN-8054	Apabetalone	Molibresib	Decitabine	Fostamatinib	Copanlisib	Onametostat	Methotrexate	Abemaciclib	PHA-793887	Domatinostat	Sunitinib	Mocetinostat	Bromosporine	Vorinostat	Geldanamycin	Tanespimycin	5-Azacytidine	Lirametostat	Carboplatine	Cyclosporin A	Idealisib	Tubastatin A	Iberdomide	Pomalidomide	Iadademstat	TMP269	AZD-8055	Apitolisib	Baricitinib	NFAT activation inhibitor III	AZD-6482	Alpelisib	Pemetrexed	Voxtalisib	Nutlin-3	Cisplatin	(+)-JQ-1	Ravoxertinib	5-Fluoro-2'-deoxycytidine	Tazemetostat	Rucaparib	Veliparib	SNS-314	GSK-2636771	Niraparib	Seliciclib
[truncated: 1,239 more rows]
[truncated: 97 more columns]

[truncated: 4 more sheets: Table S3 - LC gradients, Table S3 - MS settings, Table S3 - Primer list, Table S3 - Materials]
