# Supplementary material for: Decrypting the molecular basis of cellular drug phenotypes by dose-resolved expression proteomics
Source: Nat Biotechnol. 2024 May 7;43(3):406–15. doi: 10.1038/s41587-024-02218-y (PMC11919725; doi:10.1038/s41587-024-02218-y)
Supplement: Supplementary file 3 — Supplementary Figs. 1 and 2. [file 41587_2024_2218_MOESM3_ESM.zip]

Archive with 2 entries (2 files):
- SupplementaryFigure1.html
- SupplementaryFigure2.html
